# Supplementary material for: Current and Future Disease Burden From Ambient Ozone Exposure in India
Source: Geohealth. 2018 Nov 13;2(11):334–55. doi: 10.1029/2018GH000168 (PMC7007144; doi:10.1029/2018GH000168)
Supplement: Supplementary file 2 — Data Set S1 [file GH2-2-334-s002.xlsx]

## Sheet: README
README
Column headings
state - Indian state name
o3_3mDMA1_state - State average of annual-mean, surface O3 concentration (ug/m3) from model using maximum 3-month average daily maximum 1-hour O3 concentrations
o3_3mDMA1_country - National average of annual-mean, surface O3 concentration (ug/m3) from model using maximum 3-month average daily maximum 1-hour O3 concentrations
o3_3mDMA1_country_pop_weighted - Population-weighted national average of annual-mean, surface O3 concentration (ug/m3) from model using maximum 3-month average daily maximum 1-hour O3 concentrations
o3_ADM8h_state - State average of annual-mean, surface O3 concentration (ug/m3) from model using daily maximum 8-hour O3 concentrations
o3_ADM8h_country - National average of annual-mean, surface O3 concentration (ug/m3) from model using daily maximum 8-hour O3 concentrations
o3_ADM8h_country_pop_weighted - Population-weighted national average of annual-mean, surface O3 concentration (ug/m3) from model using daily maximum 8-hour O3 concentrations
pop_2015 - Sum of population per state in 2015
pop_2050 - Sum of population per state in 2050
pop_2015_o3_metric_50 - Sum of population per state in 2015 exposed to annual-mean ambient O3 concentrations above 50 ppb (100 ug/m3) (World Health Organization (WHO) 8-hour air quality guideline (AQG))
pop_2050_o3_metric_50 - Sum of population per state in 2050 exposed to annual-mean ambient O3 concentrations above 50 ppb (100 ug/m3) (World Health Organization (WHO) 8-hour air quality guideline (AQG))
mort_2015_gbd_o3_copd_lccmin_total - Premature mortality in 2015 using Jerrett et al., (2009) relative risks with minimum lower concentration cutoff, for chronic obstructive pulmonary disease, all ages over 25 combined
mort_2015_gbd_o3_copd_upper_lccmin_total - Premature mortality in 2015 using Jerrett et al., (2009) relative risks with minimum lower concentration cutoff, for chronic obstructive pulmonary disease, all ages over 25 combined, upper confidence interval
mort_2015_gbd_o3_copd_lower_lccmin_total - Premature mortality in 2015 using Jerrett et al., (2009) relative risks with minimum lower concentration cutoff, for chronic obstructive pulmonary disease, all ages over 25 combined, lower confidence interval
mort_2015_gbd_o3_copd_lccfifth_total - Premature mortality in 2015 using Jerrett et al., (2009) relative risks with fifth percentile lower concentration cutoff, for chronic obstructive pulmonary disease, all ages over 25 combined
mort_2015_gbd_o3_copd_upper_lccfifth_total - Premature mortality in 2015 using Jerrett et al., (2009) relative risks with fifth percentile lower concentration cutoff, for chronic obstructive pulmonary disease, all ages over 25 combined, upper confidence interval
mort_2015_gbd_o3_copd_lower_lccfifth_total - Premature mortality in 2015 using Jerrett et al., (2009) relative risks with fifth percentile lower concentration cutoff, for chronic obstructive pulmonary disease, all ages over 25 combined, lower confidence interval
mort_2050_gbd_o3_copd_lccmin_total - Premature mortality in 2050 using Jerrett et al., (2009) relative risks with minimum lower concentration cutoff, for chronic obstructive pulmonary disease, all ages over 25 combined
mort_2050_gbd_o3_copd_upper_lccmin_total - Premature mortality in 2050 using Jerrett et al., (2009) relative risks with minimum lower concentration cutoff, for chronic obstructive pulmonary disease, all ages over 25 combined, upper confidence interval
mort_2050_gbd_o3_copd_lower_lccmin_total - Premature mortality in 2050 using Jerrett et al., (2009) relative risks with minimum lower concentration cutoff, for chronic obstructive pulmonary disease, all ages over 25 combined, lower confidence interval
mort_2050_gbd_o3_copd_lccfifth_total - Premature mortality in 2050 using Jerrett et al., (2009) relative risks with fifth percentile lower concentration cutoff, for chronic obstructive pulmonary disease, all ages over 25 combined
mort_2050_gbd_o3_copd_upper_lccfifth_total - Premature mortality in 2050 using Jerrett et al., (2009) relative risks with fifth percentile lower concentration cutoff, for chronic obstructive pulmonary disease, all ages over 25 combined, upper confidence interval
mort_2050_gbd_o3_copd_lower_lccfifth_total - Premature mortality in 2050 using Jerrett et al., (2009) relative risks with fifth percentile lower concentration cutoff, for chronic obstructive pulmonary disease, all ages over 25 combined, lower confidence interval
mort_2050_pop2015_gbd_o3_copd_lccmin_total - Premature mortality in 2050 with population density from 2015 using Jerrett et al., (2009) relative risks with minimum lower concentration cutoff, for chronic obstructive pulmonary disease, all ages over 25 combined
mort_2050_pop2015_gbd_o3_copd_upper_lccmin_total - Premature mortality in 2050 with population density from 2015 using Jerrett et al., (2009) relative risks with minimum lower concentration cutoff, for chronic obstructive pulmonary disease, all ages over 25 combined, upper confidence interval
mort_2050_pop2015_gbd_o3_copd_lower_lccmin_total - Premature mortality in 2050 with population density from 2015 using Jerrett et al., (2009) relative risks with minimum lower concentration cutoff, for chronic obstructive pulmonary disease, all ages over 25 combined, lower confidence interval
mort_2050_pop2015_gbd_o3_copd_lccfifth_total - Premature mortality in 2050 with population density from 2015 using Jerrett et al., (2009) relative risks with fifth percentile lower concentration cutoff, for chronic obstructive pulmonary disease, all ages over 25 combined
mort_2050_pop2015_gbd_o3_copd_upper_lccfifth_total - Premature mortality in 2050 with population density from 2015 using Jerrett et al., (2009) relative risks with fifth percentile lower concentration cutoff, for chronic obstructive pulmonary disease, all ages over 25 combined, upper confidence interval
mort_2050_pop2015_gbd_o3_copd_lower_lccfifth_total - Premature mortality in 2050 with population age grouping from 2015 using Jerrett et al., (2009) relative risks with fifth percentile lower concentration cutoff, for chronic obstructive pulmonary disease, all ages over 25 combined, lower confidence interval
mort_2050_age2015_gbd_o3_copd_lccmin_total - Premature mortality in 2050 with population age grouping from 2015 using Jerrett et al., (2009) relative risks with minimum lower concentration cutoff, for chronic obstructive pulmonary disease, all ages over 25 combined
mort_2050_age2015_gbd_o3_copd_upper_lccmin_total - Premature mortality in 2050 with population age grouping from 2015 using Jerrett et al., (2009) relative risks with minimum lower concentration cutoff, for chronic obstructive pulmonary disease, all ages over 25 combined, upper confidence interval
mort_2050_age2015_gbd_o3_copd_lower_lccmin_total - Premature mortality in 2050 with population age grouping from 2015 using Jerrett et al., (2009) relative risks with minimum lower concentration cutoff, for chronic obstructive pulmonary disease, all ages over 25 combined, lower confidence interval
mort_2050_age2015_gbd_o3_copd_lccfifth_total - Premature mortality in 2050 with population age grouping from 2015 using Jerrett et al., (2009) relative risks with fifth percentile lower concentration cutoff, for chronic obstructive pulmonary disease, all ages over 25 combined
mort_2050_age2015_gbd_o3_copd_upper_lccfifth_total - Premature mortality in 2050 with baseline mortality rates from 2015 using Jerrett et al., (2009) relative risks with fifth percentile lower concentration cutoff, for chronic obstructive pulmonary disease, all ages over 25 combined, upper confidence interval
mort_2050_age2015_gbd_o3_copd_lower_lccfifth_total - Premature mortality in 2050 with baseline mortality rates from 2015 using Jerrett et al., (2009) relative risks with fifth percentile lower concentration cutoff, for chronic obstructive pulmonary disease, all ages over 25 combined, lower confidence interval
mort_2050_bm2015_gbd_o3_copd_lccmin_total - Premature mortality in 2050 with baseline mortality rates from 2015 using Jerrett et al., (2009) relative risks with minimum lower concentration cutoff, for chronic obstructive pulmonary disease, all ages over 25 combined
mort_2050_bm2015_gbd_o3_copd_upper_lccmin_total - Premature mortality in 2050 with baseline mortality rates from 2015 using Jerrett et al., (2009) relative risks with minimum lower concentration cutoff, for chronic obstructive pulmonary disease, all ages over 25 combined, upper confidence interval
mort_2050_bm2015_gbd_o3_copd_lower_lccmin_total - Premature mortality in 2050 with baseline mortality rates from 2015 using Jerrett et al., (2009) relative risks with minimum lower concentration cutoff, for chronic obstructive pulmonary disease, all ages over 25 combined, lower confidence interval
mort_2050_bm2015_gbd_o3_copd_lccfifth_total - Premature mortality in 2050 with baseline mortality rates from 2015 using Jerrett et al., (2009) relative risks with fifth percentile lower concentration cutoff, for chronic obstructive pulmonary disease, all ages over 25 combined
mort_2050_bm2015_gbd_o3_copd_upper_lccfifth_total - Premature mortality in 2050 with baseline mortality rates from 2015 using Jerrett et al., (2009) relative risks with fifth percentile lower concentration cutoff, for chronic obstructive pulmonary disease, all ages over 25 combined, upper confidence interval
mort_2050_bm2015_gbd_o3_copd_lower_lccfifth_total - Premature mortality in 2050 with baseline mortality rates from 2015 using Jerrett et al., (2009) relative risks with fifth percentile lower concentration cutoff, for chronic obstructive pulmonary disease, all ages over 25 combined, lower confidence interval
yll_2015_gbd_o3_copd_lccmin_total - Premature morbidity (years of life lost) in 2015 using Jerrett et al., (2009) relative risks with minimum lower concentration cutoff, for chronic obstructive pulmonary disease, all ages over 25 combined
yll_2015_gbd_o3_copd_upper_lccmin_total - Premature morbidity (years of life lost) in 2015 using Jerrett et al., (2009) relative risks with minimum lower concentration cutoff, for chronic obstructive pulmonary disease, all ages over 25 combined, upper confidence interval
yll_2015_gbd_o3_copd_lower_lccmin_total - Premature morbidity (years of life lost) in 2015 using Jerrett et al., (2009) relative risks with minimum lower concentration cutoff, for chronic obstructive pulmonary disease, all ages over 25 combined, lower confidence interval
yll_2015_gbd_o3_copd_lccfifth_total - Premature morbidity (years of life lost) in 2015 using Jerrett et al., (2009) relative risks with fifth percentile lower concentration cutoff, for chronic obstructive pulmonary disease, all ages over 25 combined
yll_2015_gbd_o3_copd_upper_lccfifth_total - Premature morbidity (years of life lost) in 2015 using Jerrett et al., (2009) relative risks with fifth percentile lower concentration cutoff, for chronic obstructive pulmonary disease, all ages over 25 combined, upper confidence interval
yll_2015_gbd_o3_copd_lower_lccfifth_total - Premature morbidity (years of life lost) in 2015 using Jerrett et al., (2009) relative risks with fifth percentile lower concentration cutoff, for chronic obstructive pulmonary disease, all ages over 25 combined, lower confidence interval
yll_2050_gbd_o3_copd_lccmin_total - Premature morbidity (years of life lost) in 2050 using Jerrett et al., (2009) relative risks with minimum lower concentration cutoff, for chronic obstructive pulmonary disease, all ages over 25 combined
yll_2050_gbd_o3_copd_upper_lccmin_total - Premature morbidity (years of life lost) in 2050 using Jerrett et al., (2009) relative risks with minimum lower concentration cutoff, for chronic obstructive pulmonary disease, all ages over 25 combined, upper confidence interval
yll_2050_gbd_o3_copd_lower_lccmin_total - Premature morbidity (years of life lost) in 2050 using Jerrett et al., (2009) relative risks with minimum lower concentration cutoff, for chronic obstructive pulmonary disease, all ages over 25 combined, lower confidence interval
yll_2050_gbd_o3_copd_lccfifth_total - Premature morbidity (years of life lost) in 2050 using Jerrett et al., (2009) relative risks with fifth percentile lower concentration cutoff, for chronic obstructive pulmonary disease, all ages over 25 combined
yll_2050_gbd_o3_copd_upper_lccfifth_total - Premature morbidity (years of life lost) in 2050 using Jerrett et al., (2009) relative risks with fifth percentile lower concentration cutoff, for chronic obstructive pulmonary disease, all ages over 25 combined, upper confidence interval
yll_2050_gbd_o3_copd_lower_lccfifth_total - Premature morbidity (years of life lost) in 2050 using Jerrett et al., (2009) relative risks with fifth percentile lower concentration cutoff, for chronic obstructive pulmonary disease, all ages over 25 combined, lower confidence interval
yll_2050_pop2015_gbd_o3_copd_lccmin_total - Premature morbidity (years of life lost) in 2050 with population density from 2015 using Jerrett et al., (2009) relative risks with minimum lower concentration cutoff, for chronic obstructive pulmonary disease, all ages over 25 combined
yll_2050_pop2015_gbd_o3_copd_upper_lccmin_total - Premature morbidity (years of life lost) in 2050 with population density from 2015 using Jerrett et al., (2009) relative risks with minimum lower concentration cutoff, for chronic obstructive pulmonary disease, all ages over 25 combined, upper confidence interval
yll_2050_pop2015_gbd_o3_copd_lower_lccmin_total - Premature morbidity (years of life lost) in 2050 with population density from 2015 using Jerrett et al., (2009) relative risks with minimum lower concentration cutoff, for chronic obstructive pulmonary disease, all ages over 25 combined, lower confidence interval
yll_2050_pop2015_gbd_o3_copd_lccfifth_total - Premature morbidity (years of life lost) in 2050 with population density from 2015 using Jerrett et al., (2009) relative risks with fifth percentile lower concentration cutoff, for chronic obstructive pulmonary disease, all ages over 25 combined
yll_2050_pop2015_gbd_o3_copd_upper_lccfifth_total - Premature morbidity (years of life lost) in 2050 with population density from 2015 using Jerrett et al., (2009) relative risks with fifth percentile lower concentration cutoff, for chronic obstructive pulmonary disease, all ages over 25 combined, upper confidence interval
yll_2050_pop2015_gbd_o3_copd_lower_lccfifth_total - Premature morbidity (years of life lost) in 2050 with population age grouping from 2015 using Jerrett et al., (2009) relative risks with fifth percentile lower concentration cutoff, for chronic obstructive pulmonary disease, all ages over 25 combined, lower confidence interval
yll_2050_age2015_gbd_o3_copd_lccmin_total - Premature morbidity (years of life lost) in 2050 with population age grouping from 2015 using Jerrett et al., (2009) relative risks with minimum lower concentration cutoff, for chronic obstructive pulmonary disease, all ages over 25 combined
yll_2050_age2015_gbd_o3_copd_upper_lccmin_total - Premature morbidity (years of life lost) in 2050 with population age grouping from 2015 using Jerrett et al., (2009) relative risks with minimum lower concentration cutoff, for chronic obstructive pulmonary disease, all ages over 25 combined, upper confidence interval
yll_2050_age2015_gbd_o3_copd_lower_lccmin_total - Premature morbidity (years of life lost) in 2050 with population age grouping from 2015 using Jerrett et al., (2009) relative risks with minimum lower concentration cutoff, for chronic obstructive pulmonary disease, all ages over 25 combined, lower confidence interval
yll_2050_age2015_gbd_o3_copd_lccfifth_total - Premature morbidity (years of life lost) in 2050 with population age grouping from 2015 using Jerrett et al., (2009) relative risks with fifth percentile lower concentration cutoff, for chronic obstructive pulmonary disease, all ages over 25 combined
yll_2050_age2015_gbd_o3_copd_upper_lccfifth_total - Premature morbidity (years of life lost) in 2050 with baseline morbidity (years of life lost) rates from 2015 using Jerrett et al., (2009) relative risks with fifth percentile lower concentration cutoff, for chronic obstructive pulmonary disease, all ages over 25 combined, upper confidence interval
yll_2050_age2015_gbd_o3_copd_lower_lccfifth_total - Premature morbidity (years of life lost) in 2050 with baseline morbidity (years of life lost) rates from 2015 using Jerrett et al., (2009) relative risks with fifth percentile lower concentration cutoff, for chronic obstructive pulmonary disease, all ages over 25 combined, lower confidence interval
yll_2050_bm2015_gbd_o3_copd_lccmin_total - Premature morbidity (years of life lost) in 2050 with baseline morbidity (years of life lost) rates from 2015 using Jerrett et al., (2009) relative risks with minimum lower concentration cutoff, for chronic obstructive pulmonary disease, all ages over 25 combined
yll_2050_bm2015_gbd_o3_copd_upper_lccmin_total - Premature morbidity (years of life lost) in 2050 with baseline morbidity (years of life lost) rates from 2015 using Jerrett et al., (2009) relative risks with minimum lower concentration cutoff, for chronic obstructive pulmonary disease, all ages over 25 combined, upper confidence interval
yll_2050_bm2015_gbd_o3_copd_lower_lccmin_total - Premature morbidity (years of life lost) in 2050 with baseline morbidity (years of life lost) rates from 2015 using Jerrett et al., (2009) relative risks with minimum lower concentration cutoff, for chronic obstructive pulmonary disease, all ages over 25 combined, lower confidence interval
yll_2050_bm2015_gbd_o3_copd_lccfifth_total - Premature morbidity (years of life lost) in 2050 with baseline morbidity (years of life lost) rates from 2015 using Jerrett et al., (2009) relative risks with fifth percentile lower concentration cutoff, for chronic obstructive pulmonary disease, all ages over 25 combined
yll_2050_bm2015_gbd_o3_copd_upper_lccfifth_total - Premature morbidity (years of life lost) in 2050 with baseline morbidity (years of life lost) rates from 2015 using Jerrett et al., (2009) relative risks with fifth percentile lower concentration cutoff, for chronic obstructive pulmonary disease, all ages over 25 combined, upper confidence interval
yll_2050_bm2015_gbd_o3_copd_lower_lccfifth_total - Premature morbidity (years of life lost) in 2050 with baseline morbidity (years of life lost) rates from 2015 using Jerrett et al., (2009) relative risks with fifth percentile lower concentration cutoff, for chronic obstructive pulmonary disease, all ages over 25 combined, lower confidence interval
mort_2015_turner_o3_copd_lccmin_total - Premature mortality in 2015 using Turner et al., (2016) relative risks with minimum lower concentration cutoff, for chronic obstructive pulmonary disease, all ages over 25 combined
mort_2015_turner_o3_copd_upper_lccmin_total - Premature mortality in 2015 using Turner et al., (2016) relative risks with minimum lower concentration cutoff, for chronic obstructive pulmonary disease, all ages over 25 combined, upper confidence interval
mort_2015_turner_o3_copd_lower_lccmin_total - Premature mortality in 2015 using Turner et al., (2016) relative risks with minimum lower concentration cutoff, for chronic obstructive pulmonary disease, all ages over 25 combined, lower confidence interval
mort_2015_turner_o3_copd_lccfifth_total - Premature mortality in 2015 using Turner et al., (2016) relative risks with fifth percentile lower concentration cutoff, for chronic obstructive pulmonary disease, all ages over 25 combined
mort_2015_turner_o3_copd_upper_lccfifth_total - Premature mortality in 2015 using Turner et al., (2016) relative risks with fifth percentile lower concentration cutoff, for chronic obstructive pulmonary disease, all ages over 25 combined, upper confidence interval
mort_2015_turner_o3_copd_lower_lccfifth_total - Premature mortality in 2015 using Turner et al., (2016) relative risks with fifth percentile lower concentration cutoff, for chronic obstructive pulmonary disease, all ages over 25 combined, lower confidence interval
mort_2050_turner_o3_copd_lccmin_total - Premature mortality in 2050 using Turner et al., (2016) relative risks with minimum lower concentration cutoff, for chronic obstructive pulmonary disease, all ages over 25 combined
mort_2050_turner_o3_copd_upper_lccmin_total - Premature mortality in 2050 using Turner et al., (2016) relative risks with minimum lower concentration cutoff, for chronic obstructive pulmonary disease, all ages over 25 combined, upper confidence interval
mort_2050_turner_o3_copd_lower_lccmin_total - Premature mortality in 2050 using Turner et al., (2016) relative risks with minimum lower concentration cutoff, for chronic obstructive pulmonary disease, all ages over 25 combined, lower confidence interval
mort_2050_turner_o3_copd_lccfifth_total - Premature mortality in 2050 using Turner et al., (2016) relative risks with fifth percentile lower concentration cutoff, for chronic obstructive pulmonary disease, all ages over 25 combined
mort_2050_turner_o3_copd_upper_lccfifth_total - Premature mortality in 2050 using Turner et al., (2016) relative risks with fifth percentile lower concentration cutoff, for chronic obstructive pulmonary disease, all ages over 25 combined, upper confidence interval
mort_2050_turner_o3_copd_lower_lccfifth_total - Premature mortality in 2050 using Turner et al., (2016) relative risks with fifth percentile lower concentration cutoff, for chronic obstructive pulmonary disease, all ages over 25 combined, lower confidence interval
mort_2050_pop2015_turner_o3_copd_lccmin_total - Premature mortality in 2050 with population density from 2015 using Turner et al., (2016) relative risks with minimum lower concentration cutoff, for chronic obstructive pulmonary disease, all ages over 25 combined
mort_2050_pop2015_turner_o3_copd_upper_lccmin_total - Premature mortality in 2050 with population density from 2015 using Turner et al., (2016) relative risks with minimum lower concentration cutoff, for chronic obstructive pulmonary disease, all ages over 25 combined, upper confidence interval
mort_2050_pop2015_turner_o3_copd_lower_lccmin_total - Premature mortality in 2050 with population density from 2015 using Turner et al., (2016) relative risks with minimum lower concentration cutoff, for chronic obstructive pulmonary disease, all ages over 25 combined, lower confidence interval
mort_2050_pop2015_turner_o3_copd_lccfifth_total - Premature mortality in 2050 with population density from 2015 using Turner et al., (2016) relative risks with fifth percentile lower concentration cutoff, for chronic obstructive pulmonary disease, all ages over 25 combined
mort_2050_pop2015_turner_o3_copd_upper_lccfifth_total - Premature mortality in 2050 with population density from 2015 using Turner et al., (2016) relative risks with fifth percentile lower concentration cutoff, for chronic obstructive pulmonary disease, all ages over 25 combined, upper confidence interval
mort_2050_pop2015_turner_o3_copd_lower_lccfifth_total - Premature mortality in 2050 with population age grouping from 2015 using Turner et al., (2016) relative risks with fifth percentile lower concentration cutoff, for chronic obstructive pulmonary disease, all ages over 25 combined, lower confidence interval
mort_2050_age2015_turner_o3_copd_lccmin_total - Premature mortality in 2050 with population age grouping from 2015 using Turner et al., (2016) relative risks with minimum lower concentration cutoff, for chronic obstructive pulmonary disease, all ages over 25 combined
mort_2050_age2015_turner_o3_copd_upper_lccmin_total - Premature mortality in 2050 with population age grouping from 2015 using Turner et al., (2016) relative risks with minimum lower concentration cutoff, for chronic obstructive pulmonary disease, all ages over 25 combined, upper confidence interval
mort_2050_age2015_turner_o3_copd_lower_lccmin_total - Premature mortality in 2050 with population age grouping from 2015 using Turner et al., (2016) relative risks with minimum lower concentration cutoff, for chronic obstructive pulmonary disease, all ages over 25 combined, lower confidence interval
mort_2050_age2015_turner_o3_copd_lccfifth_total - Premature mortality in 2050 with population age grouping from 2015 using Turner et al., (2016) relative risks with fifth percentile lower concentration cutoff, for chronic obstructive pulmonary disease, all ages over 25 combined
mort_2050_age2015_turner_o3_copd_upper_lccfifth_total - Premature mortality in 2050 with baseline mortality rates from 2015 using Turner et al., (2016) relative risks with fifth percentile lower concentration cutoff, for chronic obstructive pulmonary disease, all ages over 25 combined, upper confidence interval
mort_2050_age2015_turner_o3_copd_lower_lccfifth_total - Premature mortality in 2050 with baseline mortality rates from 2015 using Turner et al., (2016) relative risks with fifth percentile lower concentration cutoff, for chronic obstructive pulmonary disease, all ages over 25 combined, lower confidence interval
mort_2050_bm2015_turner_o3_copd_lccmin_total - Premature mortality in 2050 with baseline mortality rates from 2015 using Turner et al., (2016) relative risks with minimum lower concentration cutoff, for chronic obstructive pulmonary disease, all ages over 25 combined
mort_2050_bm2015_turner_o3_copd_upper_lccmin_total - Premature mortality in 2050 with baseline mortality rates from 2015 using Turner et al., (2016) relative risks with minimum lower concentration cutoff, for chronic obstructive pulmonary disease, all ages over 25 combined, upper confidence interval
mort_2050_bm2015_turner_o3_copd_lower_lccmin_total - Premature mortality in 2050 with baseline mortality rates from 2015 using Turner et al., (2016) relative risks with minimum lower concentration cutoff, for chronic obstructive pulmonary disease, all ages over 25 combined, lower confidence interval
mort_2050_bm2015_turner_o3_copd_lccfifth_total - Premature mortality in 2050 with baseline mortality rates from 2015 using Turner et al., (2016) relative risks with fifth percentile lower concentration cutoff, for chronic obstructive pulmonary disease, all ages over 25 combined
mort_2050_bm2015_turner_o3_copd_upper_lccfifth_total - Premature mortality in 2050 with baseline mortality rates from 2015 using Turner et al., (2016) relative risks with fifth percentile lower concentration cutoff, for chronic obstructive pulmonary disease, all ages over 25 combined, upper confidence interval
mort_2050_bm2015_turner_o3_copd_lower_lccfifth_total - Premature mortality in 2050 with baseline mortality rates from 2015 using Turner et al., (2016) relative risks with fifth percentile lower concentration cutoff, for chronic obstructive pulmonary disease, all ages over 25 combined, lower confidence interval
yll_2015_turner_o3_copd_lccmin_total - Premature morbidity (years of life lost) in 2015 using Turner et al., (2016) relative risks with minimum lower concentration cutoff, for chronic obstructive pulmonary disease, all ages over 25 combined
yll_2015_turner_o3_copd_upper_lccmin_total - Premature morbidity (years of life lost) in 2015 using Turner et al., (2016) relative risks with minimum lower concentration cutoff, for chronic obstructive pulmonary disease, all ages over 25 combined, upper confidence interval
yll_2015_turner_o3_copd_lower_lccmin_total - Premature morbidity (years of life lost) in 2015 using Turner et al., (2016) relative risks with minimum lower concentration cutoff, for chronic obstructive pulmonary disease, all ages over 25 combined, lower confidence interval
yll_2015_turner_o3_copd_lccfifth_total - Premature morbidity (years of life lost) in 2015 using Turner et al., (2016) relative risks with fifth percentile lower concentration cutoff, for chronic obstructive pulmonary disease, all ages over 25 combined
yll_2015_turner_o3_copd_upper_lccfifth_total - Premature morbidity (years of life lost) in 2015 using Turner et al., (2016) relative risks with fifth percentile lower concentration cutoff, for chronic obstructive pulmonary disease, all ages over 25 combined, upper confidence interval
yll_2015_turner_o3_copd_lower_lccfifth_total - Premature morbidity (years of life lost) in 2015 using Turner et al., (2016) relative risks with fifth percentile lower concentration cutoff, for chronic obstructive pulmonary disease, all ages over 25 combined, lower confidence interval
yll_2050_turner_o3_copd_lccmin_total - Premature morbidity (years of life lost) in 2050 using Turner et al., (2016) relative risks with minimum lower concentration cutoff, for chronic obstructive pulmonary disease, all ages over 25 combined
yll_2050_turner_o3_copd_upper_lccmin_total - Premature morbidity (years of life lost) in 2050 using Turner et al., (2016) relative risks with minimum lower concentration cutoff, for chronic obstructive pulmonary disease, all ages over 25 combined, upper confidence interval
yll_2050_turner_o3_copd_lower_lccmin_total - Premature morbidity (years of life lost) in 2050 using Turner et al., (2016) relative risks with minimum lower concentration cutoff, for chronic obstructive pulmonary disease, all ages over 25 combined, lower confidence interval
yll_2050_turner_o3_copd_lccfifth_total - Premature morbidity (years of life lost) in 2050 using Turner et al., (2016) relative risks with fifth percentile lower concentration cutoff, for chronic obstructive pulmonary disease, all ages over 25 combined
yll_2050_turner_o3_copd_upper_lccfifth_total - Premature morbidity (years of life lost) in 2050 using Turner et al., (2016) relative risks with fifth percentile lower concentration cutoff, for chronic obstructive pulmonary disease, all ages over 25 combined, upper confidence interval
yll_2050_turner_o3_copd_lower_lccfifth_total - Premature morbidity (years of life lost) in 2050 using Turner et al., (2016) relative risks with fifth percentile lower concentration cutoff, for chronic obstructive pulmonary disease, all ages over 25 combined, lower confidence interval
yll_2050_pop2015_turner_o3_copd_lccmin_total - Premature morbidity (years of life lost) in 2050 with population density from 2015 using Turner et al., (2016) relative risks with minimum lower concentration cutoff, for chronic obstructive pulmonary disease, all ages over 25 combined
yll_2050_pop2015_turner_o3_copd_upper_lccmin_total - Premature morbidity (years of life lost) in 2050 with population density from 2015 using Turner et al., (2016) relative risks with minimum lower concentration cutoff, for chronic obstructive pulmonary disease, all ages over 25 combined, upper confidence interval
yll_2050_pop2015_turner_o3_copd_lower_lccmin_total - Premature morbidity (years of life lost) in 2050 with population density from 2015 using Turner et al., (2016) relative risks with minimum lower concentration cutoff, for chronic obstructive pulmonary disease, all ages over 25 combined, lower confidence interval
yll_2050_pop2015_turner_o3_copd_lccfifth_total - Premature morbidity (years of life lost) in 2050 with population density from 2015 using Turner et al., (2016) relative risks with fifth percentile lower concentration cutoff, for chronic obstructive pulmonary disease, all ages over 25 combined
yll_2050_pop2015_turner_o3_copd_upper_lccfifth_total - Premature morbidity (years of life lost) in 2050 with population density from 2015 using Turner et al., (2016) relative risks with fifth percentile lower concentration cutoff, for chronic obstructive pulmonary disease, all ages over 25 combined, upper confidence interval
yll_2050_pop2015_turner_o3_copd_lower_lccfifth_total - Premature morbidity (years of life lost) in 2050 with population age grouping from 2015 using Turner et al., (2016) relative risks with fifth percentile lower concentration cutoff, for chronic obstructive pulmonary disease, all ages over 25 combined, lower confidence interval
yll_2050_age2015_turner_o3_copd_lccmin_total - Premature morbidity (years of life lost) in 2050 with population age grouping from 2015 using Turner et al., (2016) relative risks with minimum lower concentration cutoff, for chronic obstructive pulmonary disease, all ages over 25 combined
yll_2050_age2015_turner_o3_copd_upper_lccmin_total - Premature morbidity (years of life lost) in 2050 with population age grouping from 2015 using Turner et al., (2016) relative risks with minimum lower concentration cutoff, for chronic obstructive pulmonary disease, all ages over 25 combined, upper confidence interval
yll_2050_age2015_turner_o3_copd_lower_lccmin_total - Premature morbidity (years of life lost) in 2050 with population age grouping from 2015 using Turner et al., (2016) relative risks with minimum lower concentration cutoff, for chronic obstructive pulmonary disease, all ages over 25 combined, lower confidence interval
yll_2050_age2015_turner_o3_copd_lccfifth_total - Premature morbidity (years of life lost) in 2050 with population age grouping from 2015 using Turner et al., (2016) relative risks with fifth percentile lower concentration cutoff, for chronic obstructive pulmonary disease, all ages over 25 combined
yll_2050_age2015_turner_o3_copd_upper_lccfifth_total - Premature morbidity (years of life lost) in 2050 with baseline morbidity (years of life lost) rates from 2015 using Turner et al., (2016) relative risks with fifth percentile lower concentration cutoff, for chronic obstructive pulmonary disease, all ages over 25 combined, upper confidence interval
yll_2050_age2015_turner_o3_copd_lower_lccfifth_total - Premature morbidity (years of life lost) in 2050 with baseline morbidity (years of life lost) rates from 2015 using Turner et al., (2016) relative risks with fifth percentile lower concentration cutoff, for chronic obstructive pulmonary disease, all ages over 25 combined, lower confidence interval
yll_2050_bm2015_turner_o3_copd_lccmin_total - Premature morbidity (years of life lost) in 2050 with baseline morbidity (years of life lost) rates from 2015 using Turner et al., (2016) relative risks with minimum lower concentration cutoff, for chronic obstructive pulmonary disease, all ages over 25 combined
yll_2050_bm2015_turner_o3_copd_upper_lccmin_total - Premature morbidity (years of life lost) in 2050 with baseline morbidity (years of life lost) rates from 2015 using Turner et al., (2016) relative risks with minimum lower concentration cutoff, for chronic obstructive pulmonary disease, all ages over 25 combined, upper confidence interval
yll_2050_bm2015_turner_o3_copd_lower_lccmin_total - Premature morbidity (years of life lost) in 2050 with baseline morbidity (years of life lost) rates from 2015 using Turner et al., (2016) relative risks with minimum lower concentration cutoff, for chronic obstructive pulmonary disease, all ages over 25 combined, lower confidence interval
yll_2050_bm2015_turner_o3_copd_lccfifth_total - Premature morbidity (years of life lost) in 2050 with baseline morbidity (years of life lost) rates from 2015 using Turner et al., (2016) relative risks with fifth percentile lower concentration cutoff, for chronic obstructive pulmonary disease, all ages over 25 combined
yll_2050_bm2015_turner_o3_copd_upper_lccfifth_total - Premature morbidity (years of life lost) in 2050 with baseline morbidity (years of life lost) rates from 2015 using Turner et al., (2016) relative risks with fifth percentile lower concentration cutoff, for chronic obstructive pulmonary disease, all ages over 25 combined, upper confidence interval
yll_2050_bm2015_turner_o3_copd_lower_lccfifth_total - Premature morbidity (years of life lost) in 2050 with baseline morbidity (years of life lost) rates from 2015 using Turner et al., (2016) relative risks with fifth percentile lower concentration cutoff, for chronic obstructive pulmonary disease, all ages over 25 combined, lower confidence interval
mort_2015_rate_gbd_o3_copd_lccmin_total - Premature mortality rate per 100,000 population in 2015 using Jerrett et al., (2009) relative risks with minimum lower concentration cutoff, for chronic obstructive pulmonary disease, all ages over 25 combined
mort_2050_rate_gbd_o3_copd_lccmin_total - Premature mortality rate per 100,000 population in 2050 using Jerrett et al., (2009) relative risks with minimum lower concentration cutoff, for chronic obstructive pulmonary disease, all ages over 25 combined
mort_2050_pop2015_rate_gbd_o3_copd_lccmin_total - Premature mortality rate per 100,000 population in 2050 using population density from 2015 using Jerrett et al., (2009) relative risks with minimum lower concentration cutoff, for chronic obstructive pulmonary disease, all ages over 25 combined
mort_2050_age2015_rate_gbd_o3_copd_lccmin_total - Premature mortality rate per 100,000 population in 2050 using population age grouping from 2015 using Jerrett et al., (2009) relative risks with minimum lower concentration cutoff, for chronic obstructive pulmonary disease, all ages over 25 combined
mort_2050_bm2015_rate_gbd_o3_copd_lccmin_total - Premature mortality rate per 100,000 population in 2050 using baseline mortality rates from 2015 using Jerrett et al., (2009) relative risks with minimum lower concentration cutoff, for chronic obstructive pulmonary disease, all ages over 25 combined
mort_2015_rate_gbd_o3_copd_lccfifth_total - Premature mortality rate per 100,000 population in 2015 using Jerrett et al., (2009) relative risks with fifth percentile lower concentration cutoff, for chronic obstructive pulmonary disease, all ages over 25 combined
mort_2050_rate_gbd_o3_copd_lccfifth_total - Premature mortality rate per 100,000 population in 2050 using Jerrett et al., (2009) relative risks with fifth percentile lower concentration cutoff, for chronic obstructive pulmonary disease, all ages over 25 combined
mort_2050_pop2015_rate_gbd_o3_copd_lccfifth_total - Premature mortality rate per 100,000 population in 2050 using population density from 2015 using Jerrett et al., (2009) relative risks with fifth percentile lower concentration cutoff, for chronic obstructive pulmonary disease, all ages over 25 combined
mort_2050_age2015_rate_gbd_o3_copd_lccfifth_total - Premature mortality rate per 100,000 population in 2050 using population age grouping from 2015 using Jerrett et al., (2009) relative risks with fifth percentile lower concentration cutoff, for chronic obstructive pulmonary disease, all ages over 25 combined
mort_2050_bm2015_rate_gbd_o3_copd_lccfifth_total - Premature mortality rate per 100,000 population in 2050 using baseline mortality rates from 2015 using Jerrett et al., (2009) relative risks with minimum lower concentration cutoff, for chronic obstructive pulmonary disease, all ages over 25 combined
mort_2015_rate_turner_o3_copd_lccmin_total - Premature mortality rate per 100,000 population in 2015 using Turner et al., (2016) relative risks with minimum lower concentration cutoff, for chronic obstructive pulmonary disease, all ages over 25 combined
mort_2050_rate_turner_o3_copd_lccmin_total - Premature mortality rate per 100,000 population in 2050 using Turner et al., (2016) relative risks with minimum lower concentration cutoff, for chronic obstructive pulmonary disease, all ages over 25 combined
mort_2050_pop2015_rate_turner_o3_copd_lccmin_total - Premature mortality rate per 100,000 population in 2050 using population density from 2015 using Turner et al., (2016) relative risks with minimum lower concentration cutoff, for chronic obstructive pulmonary disease, all ages over 25 combined
mort_2050_age2015_rate_turner_o3_copd_lccmin_total - Premature mortality rate per 100,000 population in 2050 using population age grouping from 2015 using Turner et al., (2016) relative risks with minimum lower concentration cutoff, for chronic obstructive pulmonary disease, all ages over 25 combined
mort_2050_bm2015_rate_turner_o3_copd_lccmin_total - Premature mortality rate per 100,000 population in 2050 using baseline mortality rates from 2015 using Turner et al., (2016) relative risks with minimum lower concentration cutoff, for chronic obstructive pulmonary disease, all ages over 25 combined
mort_2015_rate_turner_o3_copd_lccfifth_total - Premature mortality rate per 100,000 population in 2015 using Turner et al., (2016) relative risks with fifth percentile lower concentration cutoff, for chronic obstructive pulmonary disease, all ages over 25 combined
mort_2050_rate_turner_o3_copd_lccfifth_total - Premature mortality rate per 100,000 population in 2050 using Turner et al., (2016) relative risks with fifth percentile lower concentration cutoff, for chronic obstructive pulmonary disease, all ages over 25 combined
mort_2050_pop2015_rate_turner_o3_copd_lccfifth_total - Premature mortality rate per 100,000 population in 2050 using population density from 2015 using Turner et al., (2016) relative risks with fifth percentile lower concentration cutoff, for chronic obstructive pulmonary disease, all ages over 25 combined
mort_2050_age2015_rate_turner_o3_copd_lccfifth_total - Premature mortality rate per 100,000 population in 2050 using population age grouping from 2015 using Turner et al., (2016) relative risks with fifth percentile lower concentration cutoff, for chronic obstructive pulmonary disease, all ages over 25 combined
mort_2050_bm2015_rate_turner_o3_copd_lccfifth_total - Premature mortality rate per 100,000 population in 2050 using baseline mortality rates from 2015 using Turner et al., (2016) relative risks with minimum lower concentration cutoff, for chronic obstructive pulmonary disease, all ages over 25 combined
mort_2015_rate_gbd_o3_copd_upper_lccmin_total - Premature mortality rate per 100,000 population in 2015 using Jerrett et al., (2009) relative risks with minimum lower concentration cutoff, for chronic obstructive pulmonary disease, all ages over 25 combined, upper confidence interval
mort_2050_rate_gbd_o3_copd_upper_lccmin_total - Premature mortality rate per 100,000 population in 2050 using Jerrett et al., (2009) relative risks with minimum lower concentration cutoff, for chronic obstructive pulmonary disease, all ages over 25 combined, upper confidence interval
mort_2050_pop2015_rate_gbd_o3_copd_upper_lccmin_total - Premature mortality rate per 100,000 population in 2050 using population density from 2015 using Jerrett et al., (2009) relative risks with minimum lower concentration cutoff, for chronic obstructive pulmonary disease, all ages over 25 combined, upper confidence interval
mort_2050_age2015_rate_gbd_o3_copd_upper_lccmin_total - Premature mortality rate per 100,000 population in 2050 using population age grouping from 2015 using Jerrett et al., (2009) relative risks with minimum lower concentration cutoff, for chronic obstructive pulmonary disease, all ages over 25 combined, upper confidence interval
mort_2050_bm2015_rate_gbd_o3_copd_upper_lccmin_total - Premature mortality rate per 100,000 population in 2050 using baseline mortality rates from 2015 using Jerrett et al., (2009) relative risks with minimum lower concentration cutoff, for chronic obstructive pulmonary disease, all ages over 25 combined, upper confidence interval
mort_2015_rate_gbd_o3_copd_upper_lccfifth_total - Premature mortality rate per 100,000 population in 2015 using Jerrett et al., (2009) relative risks with fifth percentile lower concentration cutoff, for chronic obstructive pulmonary disease, all ages over 25 combined, upper confidence interval
mort_2050_rate_gbd_o3_copd_upper_lccfifth_total - Premature mortality rate per 100,000 population in 2050 using Jerrett et al., (2009) relative risks with fifth percentile lower concentration cutoff, for chronic obstructive pulmonary disease, all ages over 25 combined, upper confidence interval
mort_2050_pop2015_rate_gbd_o3_copd_upper_lccfifth_total - Premature mortality rate per 100,000 population in 2050 using population density from 2015 using Jerrett et al., (2009) relative risks with fifth percentile lower concentration cutoff, for chronic obstructive pulmonary disease, all ages over 25 combined, upper confidence interval
mort_2050_age2015_rate_gbd_o3_copd_upper_lccfifth_total - Premature mortality rate per 100,000 population in 2050 using population age grouping from 2015 using Jerrett et al., (2009) relative risks with fifth percentile lower concentration cutoff, for chronic obstructive pulmonary disease, all ages over 25 combined, upper confidence interval
mort_2050_bm2015_rate_gbd_o3_copd_upper_lccfifth_total - Premature mortality rate per 100,000 population in 2050 using baseline mortality rates from 2015 using Jerrett et al., (2009) relative risks with minimum lower concentration cutoff, for chronic obstructive pulmonary disease, all ages over 25 combined, upper confidence interval
mort_2015_rate_turner_o3_copd_upper_lccmin_total - Premature mortality rate per 100,000 population in 2015 using Turner et al., (2016) relative risks with minimum lower concentration cutoff, for chronic obstructive pulmonary disease, all ages over 25 combined, upper confidence interval
mort_2050_rate_turner_o3_copd_upper_lccmin_total - Premature mortality rate per 100,000 population in 2050 using Turner et al., (2016) relative risks with minimum lower concentration cutoff, for chronic obstructive pulmonary disease, all ages over 25 combined, upper confidence interval
mort_2050_pop2015_rate_turner_o3_copd_upper_lccmin_total - Premature mortality rate per 100,000 population in 2050 using population density from 2015 using Turner et al., (2016) relative risks with minimum lower concentration cutoff, for chronic obstructive pulmonary disease, all ages over 25 combined, upper confidence interval
mort_2050_age2015_rate_turner_o3_copd_upper_lccmin_total - Premature mortality rate per 100,000 population in 2050 using population age grouping from 2015 using Turner et al., (2016) relative risks with minimum lower concentration cutoff, for chronic obstructive pulmonary disease, all ages over 25 combined, upper confidence interval
mort_2050_bm2015_rate_turner_o3_copd_upper_lccmin_total - Premature mortality rate per 100,000 population in 2050 using baseline mortality rates from 2015 using Turner et al., (2016) relative risks with minimum lower concentration cutoff, for chronic obstructive pulmonary disease, all ages over 25 combined, upper confidence interval
mort_2015_rate_turner_o3_copd_upper_lccfifth_total - Premature mortality rate per 100,000 population in 2015 using Turner et al., (2016) relative risks with fifth percentile lower concentration cutoff, for chronic obstructive pulmonary disease, all ages over 25 combined, upper confidence interval
mort_2050_rate_turner_o3_copd_upper_lccfifth_total - Premature mortality rate per 100,000 population in 2050 using Turner et al., (2016) relative risks with fifth percentile lower concentration cutoff, for chronic obstructive pulmonary disease, all ages over 25 combined, upper confidence interval
mort_2050_pop2015_rate_turner_o3_copd_upper_lccfifth_total - Premature mortality rate per 100,000 population in 2050 using population density from 2015 using Turner et al., (2016) relative risks with fifth percentile lower concentration cutoff, for chronic obstructive pulmonary disease, all ages over 25 combined, upper confidence interval
mort_2050_age2015_rate_turner_o3_copd_upper_lccfifth_total - Premature mortality rate per 100,000 population in 2050 using population age grouping from 2015 using Turner et al., (2016) relative risks with fifth percentile lower concentration cutoff, for chronic obstructive pulmonary disease, all ages over 25 combined, upper confidence interval
mort_2050_bm2015_rate_turner_o3_copd_upper_lccfifth_total - Premature mortality rate per 100,000 population in 2050 using baseline mortality rates from 2015 using Turner et al., (2016) relative risks with minimum lower concentration cutoff, for chronic obstructive pulmonary disease, all ages over 25 combined, upper confidence interval
mort_2015_rate_gbd_o3_copd_lower_lccmin_total - Premature mortality rate per 100,000 population in 2015 using Jerrett et al., (2009) relative risks with minimum lower concentration cutoff, for chronic obstructive pulmonary disease, all ages over 25 combined, lower confidence interval
mort_2050_rate_gbd_o3_copd_lower_lccmin_total - Premature mortality rate per 100,000 population in 2050 using Jerrett et al., (2009) relative risks with minimum lower concentration cutoff, for chronic obstructive pulmonary disease, all ages over 25 combined, lower confidence interval
mort_2050_pop2015_rate_gbd_o3_copd_lower_lccmin_total - Premature mortality rate per 100,000 population in 2050 using population density from 2015 using Jerrett et al., (2009) relative risks with minimum lower concentration cutoff, for chronic obstructive pulmonary disease, all ages over 25 combined, lower confidence interval
mort_2050_age2015_rate_gbd_o3_copd_lower_lccmin_total - Premature mortality rate per 100,000 population in 2050 using population age grouping from 2015 using Jerrett et al., (2009) relative risks with minimum lower concentration cutoff, for chronic obstructive pulmonary disease, all ages over 25 combined, lower confidence interval
mort_2050_bm2015_rate_gbd_o3_copd_lower_lccmin_total - Premature mortality rate per 100,000 population in 2050 using baseline mortality rates from 2015 using Jerrett et al., (2009) relative risks with minimum lower concentration cutoff, for chronic obstructive pulmonary disease, all ages over 25 combined, lower confidence interval
mort_2015_rate_gbd_o3_copd_lower_lccfifth_total - Premature mortality rate per 100,000 population in 2015 using Jerrett et al., (2009) relative risks with fifth percentile lower concentration cutoff, for chronic obstructive pulmonary disease, all ages over 25 combined, lower confidence interval
mort_2050_rate_gbd_o3_copd_lower_lccfifth_total - Premature mortality rate per 100,000 population in 2050 using Jerrett et al., (2009) relative risks with fifth percentile lower concentration cutoff, for chronic obstructive pulmonary disease, all ages over 25 combined, lower confidence interval
mort_2050_pop2015_rate_gbd_o3_copd_lower_lccfifth_total - Premature mortality rate per 100,000 population in 2050 using population density from 2015 using Jerrett et al., (2009) relative risks with fifth percentile lower concentration cutoff, for chronic obstructive pulmonary disease, all ages over 25 combined, lower confidence interval
mort_2050_age2015_rate_gbd_o3_copd_lower_lccfifth_total - Premature mortality rate per 100,000 population in 2050 using population age grouping from 2015 using Jerrett et al., (2009) relative risks with fifth percentile lower concentration cutoff, for chronic obstructive pulmonary disease, all ages over 25 combined, lower confidence interval
mort_2050_bm2015_rate_gbd_o3_copd_lower_lccfifth_total - Premature mortality rate per 100,000 population in 2050 using baseline mortality rates from 2015 using Jerrett et al., (2009) relative risks with minimum lower concentration cutoff, for chronic obstructive pulmonary disease, all ages over 25 combined, lower confidence interval
mort_2015_rate_turner_o3_copd_lower_lccmin_total - Premature mortality rate per 100,000 population in 2015 using Turner et al., (2016) relative risks with minimum lower concentration cutoff, for chronic obstructive pulmonary disease, all ages over 25 combined, lower confidence interval
mort_2050_rate_turner_o3_copd_lower_lccmin_total - Premature mortality rate per 100,000 population in 2050 using Turner et al., (2016) relative risks with minimum lower concentration cutoff, for chronic obstructive pulmonary disease, all ages over 25 combined, lower confidence interval
mort_2050_pop2015_rate_turner_o3_copd_lower_lccmin_total - Premature mortality rate per 100,000 population in 2050 using population density from 2015 using Turner et al., (2016) relative risks with minimum lower concentration cutoff, for chronic obstructive pulmonary disease, all ages over 25 combined, lower confidence interval
mort_2050_age2015_rate_turner_o3_copd_lower_lccmin_total - Premature mortality rate per 100,000 population in 2050 using population age grouping from 2015 using Turner et al., (2016) relative risks with minimum lower concentration cutoff, for chronic obstructive pulmonary disease, all ages over 25 combined, lower confidence interval
mort_2050_bm2015_rate_turner_o3_copd_lower_lccmin_total - Premature mortality rate per 100,000 population in 2050 using baseline mortality rates from 2015 using Turner et al., (2016) relative risks with minimum lower concentration cutoff, for chronic obstructive pulmonary disease, all ages over 25 combined, lower confidence interval
mort_2015_rate_turner_o3_copd_lower_lccfifth_total - Premature mortality rate per 100,000 population in 2015 using Turner et al., (2016) relative risks with fifth percentile lower concentration cutoff, for chronic obstructive pulmonary disease, all ages over 25 combined, lower confidence interval
mort_2050_rate_turner_o3_copd_lower_lccfifth_total - Premature mortality rate per 100,000 population in 2050 using Turner et al., (2016) relative risks with fifth percentile lower concentration cutoff, for chronic obstructive pulmonary disease, all ages over 25 combined, lower confidence interval
mort_2050_pop2015_rate_turner_o3_copd_lower_lccfifth_total - Premature mortality rate per 100,000 population in 2050 using population density from 2015 using Turner et al., (2016) relative risks with fifth percentile lower concentration cutoff, for chronic obstructive pulmonary disease, all ages over 25 combined, lower confidence interval
mort_2050_age2015_rate_turner_o3_copd_lower_lccfifth_total - Premature mortality rate per 100,000 population in 2050 using population age grouping from 2015 using Turner et al., (2016) relative risks with fifth percentile lower concentration cutoff, for chronic obstructive pulmonary disease, all ages over 25 combined, lower confidence interval
mort_2050_bm2015_rate_turner_o3_copd_lower_lccfifth_total - Premature mortality rate per 100,000 population in 2050 using baseline mortality rates from 2015 using Turner et al., (2016) relative risks with minimum lower concentration cutoff, for chronic obstructive pulmonary disease, all ages over 25 combined, lower confidence interval
mort_gbd_2015_copd_lccmin_total - Sensitivity estimate of premature mortality using GBD2015 population density, age grouping and baseline mortality rates, in 2015 using Jerrett et al., (2009) relative risks with minimum lower concentration cutoff, for chronic obstructive pulmonary disease, all ages over 25 combined
mort_gbd_2015_copd_lccfifth_total - Sensitivity estimate of premature mortality using GBD2015 population density, age grouping and baseline mortality rates, in 2015 using Jerrett et al., (2009) relative risks with fifth percentile lower concentration cutoff, for chronic obstructive pulmonary disease, all ages over 25 combined
mort_gbd2010_o3_2015_copd_lccmin_total - Sensitivity estimate of premature mortality using GBD2010 O3 concentrations, in 2015 using Jerrett et al., (2009) relative risks with minimum lower concentration cutoff, for chronic obstructive pulmonary disease, all ages over 25 combined
mort_gbd2010_o3_2015_copd_lccfifth_total - Sensitivity estimate of premature mortality using GBD2010 O3 concentrations, in 2015 using Jerrett et al., (2009) relative risks with fifth percentile lower concentration cutoff, for chronic obstructive pulmonary disease, all ages over 25 combined
mort_gbd2013_o3_2015_copd_lccmin_total - Sensitivity estimate of premature mortality using GBD2013 O3 concentrations, in 2015 using Jerrett et al., (2009) relative risks with minimum lower concentration cutoff, for chronic obstructive pulmonary disease, all ages over 25 combined
mort_gbd2013_o3_2015_copd_lccfifth_total - Sensitivity estimate of premature mortality using GBD2013 O3 concentrations, in 2015 using Jerrett et al., (2009) relative risks with fifth percentile lower concentration cutoff, for chronic obstructive pulmonary disease, all ages over 25 combined

## Sheet: CTL
state	o3_3mDMA1_state	o3_3mDMA1_country	o3_3mDMA1_country_pop_weighted	o3_ADM8h_state	o3_ADM8h_country	o3_ADM8h_country_pop_weighted	pop_2015	pop_2050	pop_2015_o3_metric_50	pop_2050_o3_metric_50	mort_2015_gbd_o3_copd_lccmin_total	mort_2015_gbd_o3_copd_upper_lccmin_total	mort_2015_gbd_o3_copd_lower_lccmin_total	mort_2015_gbd_o3_copd_lccfifth_total	mort_2015_gbd_o3_copd_upper_lccfifth_total	mort_2015_gbd_o3_copd_lower_lccfifth_total	mort_2050_gbd_o3_copd_lccmin_total	mort_2050_gbd_o3_copd_upper_lccmin_total	mort_2050_gbd_o3_copd_lower_lccmin_total	mort_2050_gbd_o3_copd_lccfifth_total	mort_2050_gbd_o3_copd_upper_lccfifth_total	mort_2050_gbd_o3_copd_lower_lccfifth_total	mort_2050_pop2015_gbd_o3_copd_lccmin_total	mort_2050_pop2015_gbd_o3_copd_upper_lccmin_total	mort_2050_pop2015_gbd_o3_copd_lower_lccmin_total	mort_2050_pop2015_gbd_o3_copd_lccfifth_total	mort_2050_pop2015_gbd_o3_copd_upper_lccfifth_total	mort_2050_pop2015_gbd_o3_copd_lower_lccfifth_total	mort_2050_age2015_gbd_o3_copd_lccmin_total	mort_2050_age2015_gbd_o3_copd_upper_lccmin_total	mort_2050_age2015_gbd_o3_copd_lower_lccmin_total	mort_2050_age2015_gbd_o3_copd_lccfifth_total	mort_2050_age2015_gbd_o3_copd_upper_lccfifth_total	mort_2050_age2015_gbd_o3_copd_lower_lccfifth_total	mort_2050_bm2015_gbd_o3_copd_lccmin_total	mort_2050_bm2015_gbd_o3_copd_upper_lccmin_total	mort_2050_bm2015_gbd_o3_copd_lower_lccmin_total	mort_2050_bm2015_gbd_o3_copd_lccfifth_total	mort_2050_bm2015_gbd_o3_copd_upper_lccfifth_total	mort_2050_bm2015_gbd_o3_copd_lower_lccfifth_total	yll_2015_gbd_o3_copd_lccmin_total	yll_2015_gbd_o3_copd_upper_lccmin_total	yll_2015_gbd_o3_copd_lower_lccmin_total	yll_2015_gbd_o3_copd_lccfifth_total	yll_2015_gbd_o3_copd_upper_lccfifth_total	yll_2015_gbd_o3_copd_lower_lccfifth_total	yll_2050_gbd_o3_copd_lccmin_total	yll_2050_gbd_o3_copd_upper_lccmin_total	yll_2050_gbd_o3_copd_lower_lccmin_total
Andhra_Pradesh	89.2055	89.3868	94.5238	70.2084	72.1107	77.2332	83392712	103947368	83299608	103831056	8039.41	13721.7	3292.75	6897.3	12511.8	2300.18	23517.8	40174.2	9604.67	20176.3	36635.3	6700.11	18869.9	32207.2	7728.66	16189.2	29367.4	5398.92	7955.73	13590.3	3249.12	6825.33	12393.2	2266.55	28984.3	49512.3	11837.2	24866.1	45150.9	8257.5	123141	210177	50435.5	105647	191646	35232.1	275613	470814	112560
Arunachal_Pradesh	91.8243	89.3868	94.5238	60.0429	72.1107	77.2332	1.19347e+06	1.60792e+06	1186473	1.59829e+06	132.233	223.434	54.3797	116.321	206.957	40.3034	418.277	706.049	172.786	367.703	653.614	128.087	311.934	527.155	128.245	274.337	488.215	94.9906	140.951	237.895	58.239	123.93	220.25	43.193	515.476	870.12	212.939	453.151	805.502	157.853	2019.63	3412.29	830.666	1776.84	3160.9	615.86	4883.34	8242.11	2017.67
Assam	110.225	89.3868	94.5238	74.3282	72.1107	77.2332	27336944	34832384	27336944	34832384	3481.27	5551.48	1676.41	3129.98	5189.5	1363.9	10416.9	16612.9	5015.19	9365.78	15529.8	4080.05	8174.88	13036.4	3936.59	7349.87	12186.2	3202.65	3522.63	5617.83	1695.97	3167.2	5251.61	1379.76	12837.4	20473.1	6180.55	11542.1	19138.4	5028.13	53379.8	85125	25704.5	47991.8	79573	20911.4	122195	194880	58828.9
Bihar	96.1039	89.3868	94.5238	84.7662	72.1107	77.2332	113449120	150475520	113449120	150475520	12117.5	18019.5	7047.7	10598.7	16358.6	5752.17	37317.1	55494.1	21703.3	32640.4	50379.6	17713.9	28166.9	41888.9	16379.7	24638.1	38029.9	13369.4	12784.7	19010.5	7436.99	11181.5	17257	6069.5	45946.8	68327.7	26721.8	40188.8	62030.7	21810	185820	276325	108078	162529	250853	88210	440427	654926	256177
Chhattisgarh	93.2261	89.3868	94.5238	77.6255	72.1107	77.2332	34378536	44509964	34378536	44509964	3482.57	5412.03	1849.52	3016.1	4905.56	1450.07	10582.3	16444.9	5620.23	9164.68	14905.8	4406.33	8174.2	12703	4341.15	7079.31	11514.2	3403.56	3579.82	5563.08	1901.24	3100.28	5042.4	1490.6	13042	20267.4	6926.61	11294.9	18370.5	5430.55	53343	82896.8	28329.4	46198	75139	22210.9	124017	192723	65865.3
Delhi	94.2571	89.3868	94.5238	73.2157	72.1107	77.2332	8750630	11683244	8750630	11683244	900.576	1685.07	237.184	782.207	1565.84	130.758	2822.36	5281.37	742.885	2451.42	4907.75	409.359	2113.81	3955.15	556.713	1835.98	3675.3	306.911	954.764	1786.61	251.307	829.281	1660.22	138.48	3478.4	6508.98	915.563	3021.24	6048.51	504.511	13794.2	25810.4	3632.99	11981.2	23984.2	2002.83	33076.2	61894	8706.11
Goa	95.5776	89.3868	94.5238	66.063	72.1107	77.2332	118917	138751	118917	138751	12.5713	24.7909	2.07624	10.9714	23.2302	0.606622	34.4285	67.8938	5.6861	30.0468	63.6195	1.66133	29.507	58.1886	4.87328	25.7517	54.5253	1.42385	11.6467	22.9675	1.92352	10.1644	21.5215	0.562003	42.4311	83.6752	7.00779	37.0309	78.4074	2.04749	192.556	379.726	31.802	168.05	355.82	9.2917	403.479	795.669	66.6372
Gujarat	79.1765	89.3868	94.5238	63.1009	72.1107	77.2332	62584584	80529248	62584584	80529248	5016.15	9453.1	1390.09	4134.7	8520.98	630.159	15133.9	28515.3	4198.16	12474.1	25702.4	1905.04	11771.3	22183.2	3262.2	9702.86	19995.8	1478.95	5122.03	9651.12	1420.73	4221.76	8699.01	644.583	18649.3	35138.9	5173.45	15371.7	31672.6	2347.73	76835.9	144800	21292.8	63333.9	130522	9652.38	177397	334254	49208.1
Haryana	99.2186	89.3868	94.5238	79.7424	72.1107	77.2332	40580432	52811912	40580432	52811912	4382.86	7567.58	1677.15	3839.29	7006.88	1195.34	13372.3	23086.2	5120.83	11711.4	21372.5	3649.03	10287.3	17762.4	3936.55	9011.47	16446.3	2805.67	4523.64	7809.71	1732.3	3961.8	7229.99	1234.41	16480.5	28452.4	6311.12	14433.6	26340.3	4497.22	67132.9	115914	25689.1	58806.9	107325	18309.2	156714	270554	60012.6
Himachal_Pradesh	79.7994	89.3868	94.5238	68.126	72.1107	77.2332	5.11424e+06	6.41832e+06	5.11424e+06	6.41832e+06	487.2	793.538	230.057	416.992	717.811	169.704	1436.14	2339.38	677.931	1229.29	2116.29	500.104	1143.89	1863.08	540.195	979.032	1685.26	398.48	485.709	791.207	229.264	415.756	715.765	169.127	1769.95	2883.14	835.507	1515.02	2608.19	616.347	7461.17	12152.8	3523	6386.04	10993.1	2598.79	16826.5	27410	7942.44
Jammu_and_Kashmir	77.324	89.3868	94.5238	66.8011	72.1107	77.2332	11051375	14577304	11051375	14577304	872.212	1364.92	462.582	716.65	1191.27	332.115	2692.16	4211.03	1429.45	2211.21	3674.02	1026.16	2046.55	3202.68	1085.36	1681.57	2795.26	779.249	911.559	1425.79	484.054	748.686	1243.93	347.483	3317.03	5188.49	1761.19	2724.46	4526.86	1264.31	13359.7	20906.4	7085.39	10976.9	18246.6	5087	31561.2	49366.7	16758.6
Jharkhand	93.2469	89.3868	94.5238	81.1186	72.1107	77.2332	41394032	54050672	41394032	54050672	4248.91	6441.87	2381.09	3688.69	5829.69	1903.25	13017.9	19737.7	7294.55	11300.8	17861.3	5830	9972.94	15120.2	5588.83	8658	13683.3	4467.27	4403.76	6676.99	2467.64	3822.89	6042.23	1972.2	16043.8	24325.6	8990.11	13927.6	22013.1	7185.13	65081.2	98671	36471.5	56500.2	89294.2	29152.4	152561	231313	85487.1
Karnataka	92.6332	89.3868	94.5238	66.8447	72.1107	77.2332	66060040	84398808	66060040	84398808	6647.81	12248.7	1926.77	5750.31	11333.8	1127.3	19931.6	36701.4	5797.38	17240.2	33956.6	3400.17	15603.5	28749.9	4522.46	13497	26602.3	2645.96	6742.57	12415.5	1961.17	5832.09	11487	1150.23	24564.6	45232.3	7144.93	21247.5	41849.6	4190.51	101825	187616	29512.6	88078.3	173601	17267	233585	430115	67941.3
Kerala	106.322	89.3868	94.5238	75.0586	72.1107	77.2332	23436808	28530448	23436808	28530448	2844	5106.6	867.082	2538.16	4805.96	586.754	8122.21	14577.3	2482.82	7248.24	13717.9	1681.95	6675.36	11986.1	2035.19	5957.51	11280.4	1377.21	2747.62	4931.3	839.901	2451.97	4640.56	568.978	10010.2	17965.7	3059.93	8933.04	16906.5	2072.9	43562	78218.5	13281.2	38877.4	73613.5	8987.39	95186.8	170837	29096.9
Madhya_Pradesh	83.182	89.3868	94.5238	72.0336	72.1107	77.2332	80659536	104335640	80659536	104335640	6929.19	11517.7	3141.37	5802.58	10292.2	2179.8	21030.1	34964.8	9527.82	17609.4	31244	6608.16	16264	27034.1	7373.34	13619.6	24157.7	5116.37	7114.19	11828.1	3223.12	5957	10569.4	2235.44	25918.4	43092.1	11742.5	21702.6	38506.4	8144.17	106135	176418	48116.8	88878.8	157648	33388.3	246459	409764	111660
Maharashtra	90.5966	89.3868	94.5238	72.0079	72.1107	77.2332	91631392	117268384	91631392	117268384	8829.07	16314.3	2557.67	7574.01	15023.9	1445.63	26492.3	48992.5	7643.63	22721.5	45115.8	4302.36	20723.4	38292.5	6003.3	17777.5	35263.6	3393.15	8961.95	16573.4	2585.73	7686.34	15262	1455.43	32650.2	60380.5	9420.33	28002.9	55602.6	5302.41	135236	249888	39176.2	116012	230122	22143	310472	574159	89578.1
Manipur	110.16	89.3868	94.5238	60.9321	72.1107	77.2332	3.35785e+06	4436950	3.35785e+06	4436950	437.379	772.706	140.956	394.76	731.442	101.466	1357.05	2396.83	438.041	1224.76	2268.71	315.485	1026.93	1814.27	330.932	926.861	1717.38	238.213	458.925	810.547	148.145	414.187	767.219	106.699	1672.5	2953.99	539.865	1509.46	2796.08	388.82	6700.34	11837.4	2159.29	6047.45	11205.3	1554.33	15903.9	28089.5	5133.58
Meghalaya	105.413	89.3868	94.5238	73.938	72.1107	77.2332	5.39781e+06	7100907	5.39781e+06	7100907	654.996	1071.73	295.154	584.557	999.202	232.532	2021.32	3308.06	910.356	1803.79	3084.07	716.974	1537.39	2515.54	692.776	1372.06	2345.3	545.792	683.781	1119.07	307.96	610.195	1043.29	242.542	2491.16	4076.99	1121.96	2223.07	3800.93	883.63	10032.7	16415.9	4520.91	8953.74	15304.9	3561.72	23688.4	38768.2	10668.7
Mizoram	123.105	89.3868	94.5238	65.1253	72.1107	77.2332	1.04309e+06	1.35649e+06	1.04309e+06	1.35649e+06	152.366	266.31	48.5824	139.491	254.243	36.3631	465.292	813.211	148.379	425.988	776.375	111.075	357.696	625.19	114.051	327.471	596.861	85.3654	157.371	275.044	50.1855	144.077	262.585	37.5683	573.449	1002.24	182.87	525.009	956.844	136.895	2334.01	4079.45	744.201	2136.79	3894.59	557.023	5452.94	9530.34	1738.91
Nagaland	112.673	89.3868	94.5238	68.5577	72.1107	77.2332	2.03641e+06	2436697	2.03641e+06	2436697	269.818	452.965	108.663	243.997	427.335	85.1133	757.878	1271.74	305.761	685.332	1199.71	239.609	633.427	1063.4	255.086	572.809	1003.23	199.799	256.33	430.121	103.42	231.794	405.759	81.0464	934.047	1567.36	376.835	844.638	1478.58	295.305	4133.19	6938.76	1664.51	3737.65	6546.14	1303.76	8881.87	14904	3583.33
Orissa	99.2221	89.3868	94.5238	80.4684	72.1107	77.2332	41579948	52332608	41579948	52332608	4522.18	7120.04	2310.74	3966.03	6525.56	1829.11	13358.5	21032.4	6826.1	11715.5	19276.2	5403.29	10614.3	16712	5423.7	9308.96	15316.6	4293.24	4518.99	7114.94	2309.17	3963.19	6520.84	1827.85	16463.6	25921.2	8412.78	14438.7	23756.8	6659.24	69266.9	109059	35393.9	60748.2	99952.9	28016.7	156553	246485	79997.3
Punjab	101.877	89.3868	94.5238	80.0765	72.1107	77.2332	29550600	37397320	29550600	37397320	3380.08	5796.85	1307.3	2993.37	5402.73	961.534	9999.5	17147.6	3868.84	8855.47	15981.6	2845.95	7925.17	13591.3	3065.53	7018.47	12667.2	2254.82	3390.88	5815.2	1311.62	3002.93	5419.8	964.747	12316	21119.8	4765.41	10907	19683.6	3505.56	51782.3	88807.4	20027.4	45858	82769.5	14730.2	117313	201180	45384.1
Rajasthan	78.057	89.3868	94.5238	68.6351	72.1107	77.2332	85909440	111824232	85909440	111824232	6988.42	11070.4	3610.77	5782.78	9732.91	2595.49	21310.8	33768.7	11003.6	17632.3	29687.9	7905.81	16397.5	25975.3	8472.26	13568.7	22837.1	6090.15	7214.64	11432.2	3725.14	5969.17	10050.5	2676.31	26259.1	41609.6	13558.6	21726.6	36581.4	9741.65	107049	169577	55309.7	88580.6	149089	39757.6	249833	395881	128997
Sikkim	82.0494	89.3868	94.5238	67.074	72.1107	77.2332	461407	529394	461407	529394	44.9024	68.9571	24.6932	38.099	61.4416	18.9406	134.497	206.587	73.9305	114.12	184.079	56.7004	119.896	184.408	65.7	101.704	164.317	50.3147	40.6528	62.3499	22.423	34.5024	55.5541	17.2234	165.509	254.217	90.9813	140.434	226.519	69.7787	632.234	969.846	348.581	536.541	864.114	267.68	1407.31	2158.39	776.255
Tamil_Nadu	82.3559	89.3868	94.5238	65.9509	72.1107	77.2332	72188944	91856056	72188944	91856056	6053.84	9899.21	2866.02	5041.72	8789.55	2006.54	18074.7	29554.7	8557.98	15051.7	26240.2	5990.99	14209.4	23235.1	6727.04	11833.8	20630.6	4709.7	6114.39	9997.92	2895.04	5091.76	8876.68	2026.66	22276	36424.5	10547.2	18550.3	32339.6	7383.55	92727.5	151627	43899.2	77224.7	134631	30734.4	211823	346361	100294
Tripura	113.008	89.3868	94.5238	74.4693	72.1107	77.2332	2362355	3.04297e+06	2362355	3.04297e+06	283.114	475.345	114.841	255.051	447.274	89.3853	856.123	1437.25	347.356	771.338	1352.45	270.442	663.73	1114.38	269.238	597.946	1048.58	209.567	287.771	483.07	116.774	259.29	454.588	90.9352	1066.98	1791.47	432.804	961.2	1685.65	336.852	4339.71	7286.38	1760.31	3909.51	6856.05	1370.09	10207.1	17138.9	4139.8
Uttar_Pradesh	93.3038	89.3868	94.5238	79.9583	72.1107	77.2332	213275600	275906368	213275600	275906368	22036.7	34295.5	11620.5	19155	31177.5	9146.19	66831.4	104042	35214.7	58091.1	94586	27709.4	51663.5	80406.9	27240.6	44908.4	73097.8	21440.3	22637.6	35240.4	11929.6	19676.7	32036.7	9387.06	82357.7	128214	43395.4	71586.9	116561	34146.6	337586	525380	178020	293441	477613	140115	783787	1.22016e+06	413019
Uttaranchal	81.2774	89.3868	94.5238	67.9093	72.1107	77.2332	6097499	7775376	6097499	7775376	549.3	855.589	292.489	465.125	762.877	221.178	1610.81	2509.31	857.378	1364.44	2238.01	648.62	1269.29	1977.5	675.523	1074.64	1763.1	510.618	559.451	871.15	298.049	473.972	777.022	225.62	1981.11	3086.26	1054.39	1678.08	2752.58	797.628	8426.31	13124.7	4486.86	7135.32	11702.8	3393.15	19152.2	29828.7	10198.9
West_Bengal	97.6476	89.3868	94.5238	82.3162	72.1107	77.2332	95449800	119918448	95449800	119918448	10143.5	15491.6	5561.02	8923.19	14176.2	4509.75	29894.1	45653.7	16391.1	26297	41775.9	13292.3	23797	36343.7	13046.8	20934.1	33257.4	10580.4	10075.1	15385.3	5525.32	8862.78	14078.2	4480.93	37074.2	56627.2	20321.3	32613.5	51818.7	16478.3	155498	237489	85246.7	136790	217322	69129.9	353880	540562	193933
[truncated: 147 more columns]

## Sheet: BBU 0%
state	o3_3mDMA1_state	o3_3mDMA1_country	o3_3mDMA1_country_pop_weighted	o3_ADM8h_state	o3_ADM8h_country	o3_ADM8h_country_pop_weighted	pop_2015	pop_2050	pop_2015_o3_metric_50	pop_2050_o3_metric_50	mort_2015_gbd_o3_copd_lccmin_total	mort_2015_gbd_o3_copd_upper_lccmin_total	mort_2015_gbd_o3_copd_lower_lccmin_total	mort_2015_gbd_o3_copd_lccfifth_total	mort_2015_gbd_o3_copd_upper_lccfifth_total	mort_2015_gbd_o3_copd_lower_lccfifth_total	mort_2050_gbd_o3_copd_lccmin_total	mort_2050_gbd_o3_copd_upper_lccmin_total	mort_2050_gbd_o3_copd_lower_lccmin_total	mort_2050_gbd_o3_copd_lccfifth_total	mort_2050_gbd_o3_copd_upper_lccfifth_total	mort_2050_gbd_o3_copd_lower_lccfifth_total	mort_2050_pop2015_gbd_o3_copd_lccmin_total	mort_2050_pop2015_gbd_o3_copd_upper_lccmin_total	mort_2050_pop2015_gbd_o3_copd_lower_lccmin_total	mort_2050_pop2015_gbd_o3_copd_lccfifth_total	mort_2050_pop2015_gbd_o3_copd_upper_lccfifth_total	mort_2050_pop2015_gbd_o3_copd_lower_lccfifth_total	mort_2050_age2015_gbd_o3_copd_lccmin_total	mort_2050_age2015_gbd_o3_copd_upper_lccmin_total	mort_2050_age2015_gbd_o3_copd_lower_lccmin_total	mort_2050_age2015_gbd_o3_copd_lccfifth_total	mort_2050_age2015_gbd_o3_copd_upper_lccfifth_total	mort_2050_age2015_gbd_o3_copd_lower_lccfifth_total	mort_2050_bm2015_gbd_o3_copd_lccmin_total	mort_2050_bm2015_gbd_o3_copd_upper_lccmin_total	mort_2050_bm2015_gbd_o3_copd_lower_lccmin_total	mort_2050_bm2015_gbd_o3_copd_lccfifth_total	mort_2050_bm2015_gbd_o3_copd_upper_lccfifth_total	mort_2050_bm2015_gbd_o3_copd_lower_lccfifth_total	yll_2015_gbd_o3_copd_lccmin_total	yll_2015_gbd_o3_copd_upper_lccmin_total	yll_2015_gbd_o3_copd_lower_lccmin_total	yll_2015_gbd_o3_copd_lccfifth_total	yll_2015_gbd_o3_copd_upper_lccfifth_total	yll_2015_gbd_o3_copd_lower_lccfifth_total	yll_2050_gbd_o3_copd_lccmin_total	yll_2050_gbd_o3_copd_upper_lccmin_total	yll_2050_gbd_o3_copd_lower_lccmin_total
Andhra Pradesh	84.1719	84.403	90.4897	68.3804	70.4612	75.4717	83392712	103947368	83299608	103831056	7478.68	12856.6	3030.67	6322.04	11619.5	2033.03	21859.1	37617.1	8827.97	18474.6	33997.7	5908.36	17553.7	30176.7	7113.52	14838.9	27272.9	4771.86	7394.6	12725.3	2986.37	6249.67	11500.9	1998.71	26940.1	46360.9	10880	22768.8	41900.3	7281.71	114552	196926	46421.2	96835.6	177977	31140.1	256174	440847	103458
Arunachal Pradesh	76.0147	84.403	90.4897	57.0745	70.4612	75.4717	1.19347e+06	1.60792e+06	1.17094e+06	1.57796e+06	95.3958	161.218	41.485	78.5297	142.781	27.1465	301.643	509.062	131.792	248.048	450.423	86.2586	225.143	380.586	97.8436	185.298	337.029	63.9711	101.61	171.446	44.4187	83.5703	151.708	29.0917	371.736	627.354	162.417	305.689	555.088	106.304	1456.58	2461.27	633.653	1199.2	2179.93	414.84	3520.33	5939.89	1538.84
Assam	88.6649	84.403	90.4897	70.2073	70.4612	75.4717	27336944	34832384	27336944	34832384	2649.41	4125.79	1405.58	2276.57	3718.9	1087.56	7928.23	12346.8	4205.57	6812.62	11129.4	3253.96	6221.87	9689.1	3300.77	5346.27	8733.55	2553.9	2680.9	4175	1422.13	2303.67	3763.34	1100.35	9770.38	15215.6	5182.77	8395.56	13715.3	4010.05	40630.6	63273.6	21554.2	34912.4	57033.3	16676.7	93013.7	144856	49336.9
Bihar	93.3779	84.403	90.4897	83.19	70.4612	75.4717	113449120	150475520	113449120	150475520	11694.1	17151.2	7003.04	10164.4	15462.8	5706.61	36021.1	52834.1	21568	31310.8	47635.7	17575.8	27195.1	39890	16281.9	23641.2	35968.2	13269.7	12333.5	18087.8	7387.05	10718.6	16305.2	6018.54	44353	65055.6	26556.2	38553.8	58655.6	21641.1	179318	262993	107388	155858	237101	87506.4	424991	623312	254511
Chhattisgarh	87.5524	84.403	90.4897	75.6457	70.4612	75.4717	34378536	44509964	34378536	44509964	3206.31	4987.8	1710.3	2732.68	4467.97	1308.01	9743.38	15156.7	5197.6	8304.07	13576.9	3975.1	7525.77	11707.2	4014.37	6414.08	10487.1	3070.14	3296.04	5127.28	1758.27	2809.14	4592.87	1344.72	12008.2	18679.7	6405.74	10234.3	16732.8	4899.08	49111.5	76398.9	26196.9	41856.9	68436.5	20035	114186	177626	60912.3
Delhi	89.7202	84.403	90.4897	69.9908	70.4612	75.4717	8750630	11683244	8750630	11683244	858.133	1609.86	228.048	738.664	1488.26	121.435	2688.87	5045.23	713.796	2314.48	4664.17	379.678	2014.19	3778.61	535.267	1733.77	3493.2	285.029	909.606	1706.73	241.466	782.953	1577.82	128.439	3313.88	6217.96	879.712	2852.46	5748.32	467.931	13144.1	24658.4	3493.04	11314.2	22795.8	1860.04	31511.8	59126.7	8365.2
Goa	94.438	84.403	90.4897	65.1563	70.4612	75.4717	118917	138751	118917	138751	12.3505	24.3602	2.09315	10.7448	22.7859	0.623881	33.8238	66.7143	5.73242	29.4264	62.4029	1.70859	28.9888	57.1777	4.91299	25.22	53.4826	1.46436	11.4421	22.5685	1.93919	9.95452	21.11	0.577992	41.6859	82.2215	7.06488	36.2663	76.9079	2.10574	189.174	373.129	32.0611	164.58	349.015	9.55606	396.392	781.846	67.1801
Gujarat	78.3392	84.403	90.4897	62.523	70.4612	75.4717	62584584	80529248	62584584	80529248	4901.69	9214.21	1387.1	4017.27	8274.55	625.033	14788.6	27794.5	4189.22	12119.9	24958.9	1889.72	11502.6	21622.5	3255.17	9427.25	19417.5	1466.91	5005.22	9407.24	1417.73	4101.92	8447.45	639.414	18223.8	34250.6	5162.43	14935.2	30756.3	2328.82	75082.6	141141	21247	61535.3	126747	9573.88	173350	325806	49103.7
Haryana	93.0211	84.403	90.4897	76.4902	70.4612	75.4717	40580432	52811912	40580432	52811912	4108.87	7077.72	1611	3558.2	6501.59	1127.85	12531.4	21587.5	4913.55	10848.8	19826.7	3437.54	9644.23	16612.6	3781.31	8351.7	15260.3	2647.26	4239.19	7302.75	1662.18	3669.98	6707.06	1162.87	15444.2	26605.4	6055.66	13370.5	24435.2	4236.56	62936.2	108410	24676	54501.4	99585.7	17275.5	146859	252991	57583.4
Himachal Pradesh	79.657	84.403	90.4897	67.461	70.4612	75.4717	5.11424e+06	6.41832e+06	5.11424e+06	6.41832e+06	488.266	787.348	237.015	418.085	711.426	176.804	1439.29	2321.13	698.468	1232.52	2097.46	521.059	1146.39	1848.54	556.524	981.589	1670.26	415.141	486.779	785.038	236.213	416.854	709.402	176.217	1773.84	2860.65	860.818	1519.01	2584.99	642.173	7477.54	12058	3629.6	6402.83	10895.4	2707.56	16863.6	27196.3	8183.17
Jammu and Kashmir	77.1448	84.403	90.4897	66.3626	70.4612	75.4717	11051375	14577304	11051375	14577304	881.554	1368.58	475.785	726.235	1195.05	345.587	2720.91	4222.41	1470.02	2240.7	3685.75	1067.55	2068.47	3211.28	1116.34	1704.06	2804.13	810.865	921.288	1429.64	497.781	758.667	1247.9	361.49	3352.45	5202.51	1811.19	2760.81	4541.32	1315.32	13502.8	20962.6	7287.64	11123.7	18304.5	5293.37	31898.2	49500.1	17234.1
Jharkhand	90.2249	84.403	90.4897	79.3287	70.4612	75.4717	41394032	54050672	41394032	54050672	4056.01	6121.4	2302.26	3490.79	5499.13	1822.82	12427.4	18756.7	7053.34	10695	16849.4	5583.89	9520.16	14368	5403.79	8193.49	12907.4	4278.47	4204.01	6345.1	2386.04	3617.97	5699.89	1888.95	15316.1	23116.5	8692.84	13181	20765.9	6881.82	62126.5	93762.3	35264	53468.9	84230.9	27920.4	145641	219815	82660.4
Karnataka	86.1138	84.403	90.4897	65.3738	70.4612	75.4717	66060040	84398808	66060040	84398808	5905.79	11178.7	1536.14	4989.08	10230	729.602	17691	33469.9	4617.91	14941.5	30623.4	2199.22	13861.9	26238.4	3605.59	11710.2	24011.7	1712.5	5984.61	11322.4	1562.17	5054.5	10359.5	743.962	21803.2	41249.7	5691.31	18414.6	37741.6	2710.41	90459.8	171226	23529.3	76418.3	156695	11175.4	207327	392245	54118.8
Kerala	102.522	84.403	90.4897	74.1212	70.4612	75.4717	23436808	28530448	23436808	28530448	2720.91	4925.65	809.171	2411.89	4619.31	527.666	7768.3	14057.4	2315.75	6885.17	13181.6	1511.48	6386.45	11561.4	1899.26	5661.11	10842.3	1238.52	2627.9	4755.42	783.385	2329.15	4459.14	511.313	9573.99	17325	2854.03	8485.57	16245.6	1862.82	41676.6	75446.8	12394.2	36943.2	70754.6	8082.33	91039.2	164744	27139
Madhya Pradesh	80.6587	84.403	90.4897	70.652	70.4612	75.4717	80659536	104335640	80659536	104335640	6630.03	10939.7	3081.78	5495.68	9696	2119	20125.4	33214.3	9349.46	16681.2	29438.3	6426.16	15561.8	25677.3	7233.48	12899.3	22758.2	4973.66	6808.13	11235.9	3162.78	5643.01	9958.54	2173.88	24803.4	40934.7	11522.7	20558.6	36281	7919.88	101553	167565	47204.1	84178	148515	32457	235856	389249	109569
Maharashtra	87.1746	84.403	90.4897	70.702	70.4612	75.4717	91631392	117268384	91631392	117268384	8404.25	15624.2	2399.18	7138.19	14312.1	1288.6	25225.2	46928.8	7175.98	21421.6	42987.1	3838.68	19726.2	36672.8	5631.3	16754.6	33592.9	3024.56	8533.31	15875.3	2427.53	7246.6	14541.9	1298.57	31088.6	57837	8843.97	26400.9	52979.1	4730.95	128729	239318	36748.6	109337	219220	19737.6	295622	549974	84097.5
Manipur	81.6717	84.403	90.4897	55.7043	70.4612	75.4717	3.35785e+06	4436950	3.31189e+06	4379679	283.289	518.684	90.1528	236.679	469.419	49.6298	879.145	1609.4	280.001	734.475	1456.48	154.231	665.131	1217.83	211.656	555.694	1102.16	116.51	297.311	544.263	94.6971	248.388	492.549	52.1648	1083.51	1983.52	345.088	905.209	1795.05	190.082	4339.78	7945.9	1381.03	3625.74	7191.19	760.247	10303.1	18861.3	3281.44
Meghalaya	90.1926	84.403	90.4897	71.2612	70.4612	75.4717	5.39781e+06	7100907	5.39781e+06	7100907	529.359	863.185	249.718	455.665	784.086	186.172	1634.27	2665.53	770.423	1406.71	2421.3	574.196	1242.5	2026.04	586.132	1069.53	1840.39	436.978	552.848	901.709	260.623	475.871	819.09	194.242	2014.14	3285.11	949.502	1733.69	2984.11	707.664	8108.26	13221.5	3824.97	6979.49	12010	2851.62	19152.5	31238.2	9028.83
Mizoram	82.2965	84.403	90.4897	58.0897	70.4612	75.4717	1.04309e+06	1.35649e+06	1.04309e+06	1.35649e+06	89.7459	161.783	30.538	75.2488	146.423	17.9517	274.024	493.922	93.2832	229.766	447.029	54.8588	210.682	379.795	71.6854	176.649	343.736	42.1384	92.6833	167.058	31.5528	77.714	151.197	18.5567	337.721	608.735	114.967	283.175	550.941	67.6104	1374.75	2478.23	467.776	1152.68	2242.94	274.977	3211.39	5788.47	1093.22
Nagaland	84.568	84.403	90.4897	62.4995	70.4612	75.4717	2.03641e+06	2436697	2.03058e+06	2.42979e+06	185.963	309.131	83.6938	157.971	278.971	59.6359	522.752	868.577	235.584	444.116	783.845	168.004	436.566	725.73	196.466	370.848	654.923	139.986	176.807	293.766	79.6852	150.211	265.109	56.8289	644.266	1070.48	290.345	547.351	966.052	207.056	2848.66	4735.43	1282.01	2419.85	4273.42	913.482	6126.34	10179.2	2760.9
Orissa	91.3783	84.403	90.4897	78.3443	70.4612	75.4717	41579948	52332608	41579948	52332608	4168.5	6589.47	2128.08	3603.18	5978.28	1642.73	12312.7	19463.7	6285.96	10642.7	17658	4852.16	9784.18	15466.6	4994.96	8457.29	14032	3855.77	4165.22	6584.27	2126.45	3600.26	5973.45	1641.41	15174.7	23987.8	7747.08	13116.5	21762.5	5980.01	63849.4	100932	32596	55190.4	91570.1	25161.9	144297	228101	73667.1
Punjab	96.9199	84.403	90.4897	76.4202	70.4612	75.4717	29550600	37397320	29550600	37397320	3195.16	5438.28	1289.1	2803.67	5032.86	942.961	9451.49	16085.8	3814.23	8293.27	14886.3	2790.23	7490.96	12749.7	3022.44	6573.01	11799.1	2210.86	3205.68	5455.96	1293.5	2812.93	5049.25	946.253	11640.4	19811.1	4697.77	10213.9	18333.7	3436.55	48950.2	83315.1	19748.9	42952.6	77104.2	14446.1	110894	188736	44749.4
Rajasthan	76.4326	84.403	90.4897	67.8736	70.4612	75.4717	85909440	111824232	85909440	111824232	6675.7	10552.1	3477.45	5461.96	9198.29	2459.46	20358.8	32190.9	10597.6	16655.6	28060.4	7491.61	15663.5	24758.9	8159.33	12815.7	21582.4	5770.85	6892.53	10898.4	3587.82	5638.71	9499.91	2536.2	25085.8	39665.2	13058.3	20522.9	34575.7	9231.17	102259	161638	53267.6	83666.4	140900	37673.9	238675	377390	124240
Sikkim	77.6587	84.403	90.4897	66.131	70.4612	75.4717	461407	529394	461407	529394	40.3165	60.8269	23.1213	33.3943	53.0553	17.3368	120.756	182.238	69.2163	100.023	158.963	51.8904	107.665	162.774	61.5001	89.1561	142.003	46.0294	36.4948	54.9654	20.999	30.2367	47.9371	15.7705	148.599	224.252	85.1801	123.087	195.611	63.8596	567.608	855.082	326.46	470.241	745.734	245.109	1263.37	1902.75	726.959
Tamil Nadu	78.6683	84.403	90.4897	64.9405	70.4612	75.4717	72188944	91856056	72188944	91856056	5675.16	9312.81	2683.91	4653.23	8184.69	1820.72	16946.5	27806.5	8016.33	13894.3	24437	5438.33	13320.6	21858.8	6299.6	10921.9	19210.9	4273.55	5732.75	9406.54	2711.81	4700.23	8266.68	1839.71	20885.6	34270	9879.67	17123.9	30117.2	6702.42	86927.1	142646	41109.8	71274.1	125366	27888.3	198601	325874	93946
Tripura	89.9415	84.403	90.4897	70.1645	70.4612	75.4717	2362355	3.04297e+06	2362355	3.04297e+06	215.322	360.226	93.9728	185.502	328.529	68.093	650.478	1088.06	284.046	560.367	992.262	205.844	504.726	844.376	220.292	434.825	770.071	159.625	218.479	365.414	95.4376	188.203	333.226	69.165	811.771	1358.09	354.259	699.376	1238.62	256.71	3300.85	5522.28	1440.53	2843.74	5036.39	1043.81	7771.16	13002.3	3390.25
Uttar Pradesh	89.3276	84.403	90.4897	77.7618	70.4612	75.4717	213275600	275906368	213275600	275906368	20756.1	31973.9	11262.6	17841.3	28782.7	8780.97	62943.2	97003.1	34120.4	54102.1	87324.8	26592.8	48664	74968.5	26402.6	41831.2	67488.1	20585.2	21319.3	32853.8	11558.3	18324.2	29574.9	9008.27	77566.5	119540	42047	66671.6	107613	32770.7	317967	489811	172536	273314	440924	134519	738162	1.13756e+06	400174
Uttaranchal	77.7819	84.403	90.4897	67.0016	70.4612	75.4717	6097499	7775376	6097499	7775376	508.729	790.874	273.382	423.504	696.124	201.683	1491.89	2319.76	801.291	1242.43	2042.49	591.393	1175.94	1828.72	631.486	978.868	1609.64	465.685	517.895	804.819	278.51	431.34	708.601	205.684	1834.92	2853.28	985.428	1528.1	2512.26	727.26	7803.6	12131.3	4193.64	6496.48	10678.1	3093.96	17733.3	27565.3	9530.87
West Bengal	94.5645	84.403	90.4897	80.8991	70.4612	75.4717	95449800	119918448	95449800	119918448	9784.45	14891.2	5419.47	8554.87	13556.8	4365.31	28831.8	43878.5	15970.8	25207.1	39944.7	12863.5	22954.7	34934.6	12714.8	20070	31804	10241.7	9717.71	14787.6	5384.18	8496.08	13461.8	4336.91	35753.5	54422.4	19797.1	31258.6	49544.5	15943.5	149989	228275	83074.6	131139	207818	66913.7	341248	519485	188912
[truncated: 141 more columns]

## Sheet: ENE 0%
state	o3_3mDMA1_state	o3_3mDMA1_country	o3_3mDMA1_country_pop_weighted	o3_ADM8h_state	o3_ADM8h_country	o3_ADM8h_country_pop_weighted	pop_2015	pop_2050	pop_2015_o3_metric_50	pop_2050_o3_metric_50	mort_2015_gbd_o3_copd_lccmin_total	mort_2015_gbd_o3_copd_upper_lccmin_total	mort_2015_gbd_o3_copd_lower_lccmin_total	mort_2015_gbd_o3_copd_lccfifth_total	mort_2015_gbd_o3_copd_upper_lccfifth_total	mort_2015_gbd_o3_copd_lower_lccfifth_total	mort_2050_gbd_o3_copd_lccmin_total	mort_2050_gbd_o3_copd_upper_lccmin_total	mort_2050_gbd_o3_copd_lower_lccmin_total	mort_2050_gbd_o3_copd_lccfifth_total	mort_2050_gbd_o3_copd_upper_lccfifth_total	mort_2050_gbd_o3_copd_lower_lccfifth_total	mort_2050_pop2015_gbd_o3_copd_lccmin_total	mort_2050_pop2015_gbd_o3_copd_upper_lccmin_total	mort_2050_pop2015_gbd_o3_copd_lower_lccmin_total	mort_2050_pop2015_gbd_o3_copd_lccfifth_total	mort_2050_pop2015_gbd_o3_copd_upper_lccfifth_total	mort_2050_pop2015_gbd_o3_copd_lower_lccfifth_total	mort_2050_age2015_gbd_o3_copd_lccmin_total	mort_2050_age2015_gbd_o3_copd_upper_lccmin_total	mort_2050_age2015_gbd_o3_copd_lower_lccmin_total	mort_2050_age2015_gbd_o3_copd_lccfifth_total	mort_2050_age2015_gbd_o3_copd_upper_lccfifth_total	mort_2050_age2015_gbd_o3_copd_lower_lccfifth_total	mort_2050_bm2015_gbd_o3_copd_lccmin_total	mort_2050_bm2015_gbd_o3_copd_upper_lccmin_total	mort_2050_bm2015_gbd_o3_copd_lower_lccmin_total	mort_2050_bm2015_gbd_o3_copd_lccfifth_total	mort_2050_bm2015_gbd_o3_copd_upper_lccfifth_total	mort_2050_bm2015_gbd_o3_copd_lower_lccfifth_total	yll_2015_gbd_o3_copd_lccmin_total	yll_2015_gbd_o3_copd_upper_lccmin_total	yll_2015_gbd_o3_copd_lower_lccmin_total	yll_2015_gbd_o3_copd_lccfifth_total	yll_2015_gbd_o3_copd_upper_lccfifth_total	yll_2015_gbd_o3_copd_lower_lccfifth_total	yll_2050_gbd_o3_copd_lccmin_total	yll_2050_gbd_o3_copd_upper_lccmin_total	yll_2050_gbd_o3_copd_lower_lccmin_total
Andhra Pradesh	73.9451	76.7553	80.9597	50.9441	55.5848	59.7587	83392712	103947368	63486052	79383096	5990.4	11559.6	1510.03	4795.22	10281.6	483.111	17519.5	33811.8	4413.14	14022.6	30072.6	1408.55	14060.5	27132.4	3544.31	11255.2	24132.8	1133.94	5926.6	11438	1492.9	4743.64	10173.1	476.492	21591.8	41671.1	5438.94	17282.1	37062.7	1735.96	91755.8	177060	23129.4	73449	157485	7399.87	205317	396251	51719
Arunachal Pradesh	76.3484	76.7553	80.9597	48.3311	55.5848	59.7587	1.19347e+06	1.60792e+06	231488	306922	96.6982	188.193	21.8113	79.8658	170.607	7.17394	306.224	595.269	69.7487	252.748	539.344	23.2529	228.197	444.114	51.4939	188.431	402.558	16.9163	103.161	200.534	23.4904	85.1607	181.712	7.83891	377.383	733.595	85.9561	311.481	664.676	28.6565	1476.56	2873.68	332.964	1219.7	2605.34	109.586	3574.07	6947.65	813.82
Assam	86.2615	76.7553	80.9597	54.5126	55.5848	59.7587	27336944	34832384	26780122	34127032	2469.52	4687.16	626.608	2092.02	4297.96	296.817	7388.75	14025.5	1873.58	6259.16	12860.9	886.909	5799.02	11006.7	1471.4	4912.47	10092.6	696.886	2498.61	4742.89	633.588	2116.66	4349.11	299.958	9105.62	17284.5	2308.94	7713.59	15849.3	1093.02	37866	71871.4	9607.54	32076.2	65901.9	4549.51	86672.7	164527	21976.9
Bihar	78.9849	76.7553	80.9597	66.8459	55.5848	59.7587	113449120	150475520	113449120	150475520	9052.05	15734.9	3599.79	7453.9	14002	2234.14	27875.9	48464.8	11078.5	22954.6	43128.8	6873.02	21039.5	36581.1	8359.75	17326.1	32555	5186.38	9551.15	16600.8	3799.78	7864.18	14771.4	2358.31	34321.9	59673.2	13639.2	28262.9	53103.7	8461.41	138814	241288	55208.5	114305	214712	34265.6	329017	571935	130834
Chhattisgarh	79.2451	76.7553	80.9597	55.7694	55.5848	59.7587	34378536	44509964	34378536	44509964	2797.39	5156.94	872.361	2313.17	4642.43	453.035	8502.96	15674.2	2652.21	7031.52	14110.7	1377.94	6565.95	12104.2	2047.58	5429.4	10896.6	1063.35	2876.43	5302.34	897.202	2378.66	4773.45	466.138	10479.4	19317.5	3268.69	8665.94	17390.7	1698.24	42847.9	78989.5	13362.1	35431.1	71108.6	6939.19	99648.9	183691	31082.1
Delhi	74.1621	76.7553	80.9597	59.0484	55.5848	59.7587	8750630	11683244	8750630	11683244	621.15	1136.13	207.361	495.543	999.612	100.328	1946.66	3560.81	649.688	1553.04	3132.99	314.266	1457.95	2666.7	486.712	1163.13	2346.26	235.487	658.526	1204.57	219.78	525.37	1059.85	106.312	2399.15	4388.49	800.702	1914.03	3861.23	387.315	9514.23	17402.3	3176.18	7590.3	15311.2	1536.74	22813.5	41730.3	7613.9
Goa	85.4565	76.7553	80.9597	49.0272	55.5848	59.7587	118917	138751	0	0	10.6881	21.4871	1.66908	9.03934	19.8223	0.191188	29.271	58.8457	4.57104	24.7556	54.2865	0.523599	25.0868	50.4339	3.91763	21.2169	46.5264	0.448752	9.90194	19.9066	1.54632	8.37447	18.3643	0.177126	36.0748	72.524	5.63355	30.5099	66.905	0.645306	163.711	329.121	25.5656	138.457	303.621	2.92846	343.036	689.632	53.5695
Gujarat	75.4377	76.7553	80.9597	49.6737	55.5848	59.7587	62584584	80529248	46828296	60193124	4627.99	9211.13	921.341	3736.48	8271.38	158.858	13963.9	27791	2781.32	11273.8	24955.2	480.741	10860.3	21615.2	2162.13	8768.27	19410	372.857	4726.14	9406.04	941.289	3815.61	8446.21	162.638	17207.5	34246.2	3427.43	13892.5	30751.8	592.476	70890.1	141093	14112.8	57234.2	126699	2433.26	163684	325765	32601.5
Haryana	79.2733	76.7553	80.9597	64.66	55.5848	59.7587	40580432	52811912	40580432	52811912	3121.43	5322.79	1328.86	2545.18	4691.38	839.966	9521.94	16242	4050.69	7761.37	14312.8	2557.13	7326.54	12493.5	3119.06	5973.98	11011.5	1971.55	3221.13	5494.43	1370.29	2625.56	4841.79	865.04	11735.2	20017.3	4992.24	9565.43	17639.6	3151.52	47811.4	81529.8	20354.3	38984.9	71858.5	12865.9	111591	190345	47471.3
Himachal Pradesh	66.0076	76.7553	80.9597	58.5379	55.5848	59.7587	5.11424e+06	6.41832e+06	5.11424e+06	6.41832e+06	305.53	479.971	163.499	230.615	394.367	101.793	900.541	1414.81	481.825	679.814	1162.6	300.01	717.415	1126.99	383.932	541.507	925.984	239.039	304.546	478.472	162.937	229.901	393.18	101.451	1109.86	1743.67	593.819	837.828	1432.83	369.743	4678.75	7350.18	2503.67	3531.55	6039.29	1558.73	10550.5	16575.8	5644.68
Jammu and Kashmir	68.1838	76.7553	80.9597	60.4969	55.5848	59.7587	11051375	14577304	11051375	14577304	579.397	871.748	338.854	416.251	682.565	205.871	1788.65	2689.63	1047.2	1284.29	2104.69	636.134	1359.43	2045.41	795.021	976.649	1601.54	483.007	605.738	910.827	354.667	434.944	712.745	215.465	2203.68	3313.75	1290.16	1582.28	2593.07	783.702	8874.49	13352.3	5190.18	6375.55	10454.6	3153.26	20970.1	31532.7	12277.8
Jharkhand	78.9832	76.7553	80.9597	61.0241	55.5848	59.7587	41394032	54050672	41394032	54050672	3304.42	5946.03	1153.21	2719.73	5318.23	650.405	10118.6	18209.6	3530.42	8326.42	16285.1	1989.32	7756.04	13956.4	2706.79	6383.68	12482.8	1526.61	3422.98	6160.04	1194.29	2816.7	5508.99	672.957	12470.6	22442.3	4351.04	10261.8	20070.4	2451.72	50614.2	91076.1	17663.9	41658.5	81460.1	9962.34	118583	213404	41374.1
Karnataka	78.1186	76.7553	80.9597	49.99	55.5848	59.7587	66060040	84398808	26774638	33925220	5118.65	9990.35	1159.44	4181.55	9004.25	349.992	15337.4	29918.9	3489.06	12527	26960.5	1061.05	12014.4	23449.1	2721.42	9814.82	21134.5	821.492	5188.42	10121.1	1180.3	4237.68	9120.35	358.937	18902.5	36873.3	4300.06	15438.7	33227.3	1307.68	78403.1	153024	17759.4	64049.4	137919	5360.88	179744	350629	40889.4
Kerala	97.7302	76.7553	80.9597	46.7327	55.5848	59.7587	23436808	28530448	138303	164876	2570.39	4876.15	581.325	2257.47	4568.25	295.186	7330.1	13908.9	1656.63	6435.61	13028.4	838.96	6033.16	11445.2	1364.47	5298.67	10722.5	692.851	2479.66	4705.16	560.415	2177.07	4407.3	283.808	9033.92	17141.9	2041.7	7931.51	16056.7	1033.97	39371.1	74688.6	8904.22	34578	69972.4	4521.4	85903.7	163002	19414.6
Madhya Pradesh	74.7066	76.7553	80.9597	55.7063	55.5848	59.7587	80659536	104335640	80659536	104335640	5824.36	11017.6	1641.87	4669.13	9776.38	649.806	17681.1	33447.8	4983.34	14173.6	29679.1	1971.25	13670.8	25860.2	3853.76	10959.2	22946.9	1525.21	5981.26	11314.9	1685.79	4794.73	10040	666.845	21791	41222.5	6141.67	17468.2	36577.8	2429.45	89212.4	168758	25148.8	71517.7	149746	9953.17	207211	391985	58401.3
Maharashtra	79.1821	76.7553	80.9597	53.3473	55.5848	59.7587	91631392	117268384	87363128	111793488	7275.01	14321.2	1527.81	5979.69	12968	423.559	21848.5	43026.2	4575.05	17957.4	38961.5	1257.09	17075.7	33614.4	3586.03	14035.4	30438.2	994.165	7391.01	14555.1	1547.67	6074.71	13180.1	425.256	26927	53027.2	5638.48	22131.4	48017.8	1549.29	111432	219360	23401.6	91591.8	198633	6487.7	256049	504237	53616.5
Manipur	86.0964	76.7553	80.9597	47.2692	55.5848	59.7587	3.35785e+06	4436950	49153.7	67103.3	311.021	624.517	47.9959	265.13	578.586	8.47059	965.957	1938.62	149.828	823.536	1796.07	27.05	730.25	1466.32	112.68	622.499	1358.48	19.8819	326.667	655.596	50.6733	278.503	607.388	9.15063	1190.5	2389.27	184.656	1014.97	2213.58	33.3376	4764.63	9567.21	735.236	4061.6	8863.56	129.745	11320.5	22719.6	1755.9
Meghalaya	81.5643	76.7553	80.9597	54.8113	55.5848	59.7587	5.39781e+06	7100907	5.39781e+06	7100907	455.394	902.852	86.9432	379.785	825.002	26.2951	1405.28	2786.81	267.765	1171.79	2546.4	80.6401	1068.89	2119.15	204.071	891.421	1936.42	61.7191	475.384	942.736	90.5809	396.4	861.409	27.2793	1731.92	3434.58	330.005	1444.17	3138.29	99.3842	6975.33	13829.1	1331.72	5817.22	12636.7	402.765	16468.9	32659.5	3138.02
Mizoram	93.0829	76.7553	80.9597	49.15	55.5848	59.7587	1.04309e+06	1.35649e+06	524064	685400	104.908	210.776	14.5549	90.8036	196.959	2.04409	320.372	643.656	44.4519	277.314	601.479	6.2557	246.286	494.82	34.1729	213.175	462.385	4.80281	108.355	217.697	15.0328	93.7914	203.431	2.11391	394.843	793.275	54.7851	341.777	741.294	7.71012	1607.03	3228.76	222.969	1390.98	3017.11	31.3242	3754.57	7543.26	520.952
Nagaland	89.4988	76.7553	80.9597	51.4443	55.5848	59.7587	2.03641e+06	2436697	1.89813e+06	2.27541e+06	196.237	387.574	34.7921	168.51	359.885	10.4732	550.864	1087.92	97.8092	472.956	1010.1	29.4641	460.689	909.882	81.6737	395.596	844.876	24.5825	186.313	367.952	33.083	159.963	341.632	9.96725	678.913	1340.81	120.545	582.895	1244.89	36.3127	3006.04	5937.05	532.947	2581.31	5512.88	160.42	6455.79	12749.8	1146.26
Orissa	86.7702	76.7553	80.9597	57.5569	55.5848	59.7587	41579948	52332608	41579948	52332608	3935.59	7200.79	1213.9	3364.24	6608.86	709.965	11622.4	21265.3	3584.98	9934.41	19516.4	2096.26	9237.51	16901.5	2849.23	7896.46	15512.1	1666.41	3931.67	7193.73	1212.75	3360.66	6602.1	709.132	14323.9	26208.2	4418.28	12243.6	24052.8	2583.51	60282	110295	18593.5	51530.5	101229	10874.6	136206	249214	42013.5
Punjab	81.2615	76.7553	80.9597	65.1443	55.5848	59.7587	29550600	37397320	29550600	37397320	2437.4	4166.15	1018.85	2026.27	3720.66	667.21	7210.63	12322.9	3015.64	5994.36	11004.9	1975.4	5715.49	9768.88	2389.39	4751.56	8724.37	1564.93	2444.57	4178.14	1022.1	2032.12	3731.18	669.337	8881.61	15178.2	3714.74	7383.6	13554.9	2433.52	37339.9	63824.2	15608	31041.5	56999.3	10221	84585.6	144562	35371.3
Rajasthan	71.744	76.7553	80.9597	55.1409	55.5848	59.7587	85909440	111824232	82912264	107910832	5778.38	10636.2	1893.54	4541.4	9285.01	847.252	17631.2	32460.7	5771.99	13857.4	28338.7	2579.73	13557.6	24955.3	4442.82	10655.3	21785	1987.94	5969.55	10990.6	1954.22	4691.82	9594.95	873.385	21724.5	39996.8	7112.09	17074.6	34917.8	3178.7	88513.9	162927	29005.5	69565.7	142229	12978.2	206705	380565	67669
Sikkim	71.6166	76.7553	80.9597	55.9321	55.5848	59.7587	461407	529394	461407	529394	33.9461	61.8903	11.5217	26.8589	54.1523	5.50129	101.672	185.419	34.4668	80.4449	162.244	16.4341	90.6729	165.568	30.5708	71.724	144.884	14.4711	30.7207	55.942	10.4815	24.313	48.9445	5.03903	125.115	228.167	42.4174	98.9937	199.649	20.2272	477.844	870.232	162.97	378.152	761.362	78.2946	1063.48	1936.57	362.862
Tamil Nadu	69.7266	76.7553	80.9597	48.082	55.5848	59.7587	72188944	91856056	18159832	23005744	4591.19	8706.18	1314.43	3541.18	7558.95	434.773	13708.6	25992.6	3927.03	10572.5	22565.9	1299.15	10776.3	20434.9	3085.19	8311.76	17742.1	1020.49	4637.4	8792.91	1328.46	3576.51	7633.71	439.483	16895	32034.4	4839.84	13030	27811.2	1601.13	70323.8	133354	20133.3	54240.7	115781	6659.47	160655	304615	46022.1
Tripura	86.1274	76.7553	80.9597	52.7277	55.5848	59.7587	2362355	3.04297e+06	2362355	3.04297e+06	194.909	400.917	22.8043	164.561	370.502	1.78973	588.868	1211.43	68.7654	497.161	1119.52	5.30456	456.864	939.786	53.42	385.723	868.486	4.17133	197.752	406.918	23.0153	166.94	376.037	1.72552	735.099	1511.62	86.3391	620.718	1396.99	6.98126	2987.99	6145.94	349.728	2522.78	5679.7	27.5339	7038.27	14469.9	829.192
Uttar Pradesh	75.5449	76.7553	80.9597	64.8885	55.5848	59.7587	213275600	275906368	213275600	275906368	15927	26775.3	7100.95	12887.1	23420.3	4534.73	48295.3	81188.3	21534.3	39074.9	71012	13750.8	37340.4	62775.1	16646.8	30214.3	54910.6	10631	16358.7	27499.6	7294.69	13235.1	24052.1	4657.92	59515.4	100050	26537	48152.9	87509.9	16945.3	243990	410176	108782	197420	358780	69469	566394	952141	252559
Uttaranchal	67.4138	76.7553	80.9597	56.5407	55.5848	59.7587	6097499	7775376	6097499	7775376	385.957	627.585	190.595	297.552	527.692	117.212	1131.51	1841.21	557.725	872.72	1548.87	342.873	892.284	1449.99	441.32	687.863	1218.97	271.651	392.706	639.66	193.08	302.908	538.24	118.517	1391.69	2264.41	686.102	1073.39	1904.84	421.846	5919.97	9626.94	2922.83	4564.06	8094.86	1797.31	13447.5	21894.5	6618.88
West Bengal	86.367	76.7553	80.9597	63.5027	55.5848	59.7587	95449800	119918448	95449800	119918448	8682.76	15703.9	2828.45	7424.64	14395.1	1721.6	25577.4	46257.3	8335.57	21868.5	42398.5	5072.93	20370.2	36841.8	6635.96	17418.5	33771.3	4039.17	8621.93	15591.8	2810.73	7371.92	14291.3	1711.12	31711.6	57358.2	10329.3	27112	52572.8	6283.19	133094	240723	43353	113806	220658	26384.3	302627	547419	98542.7
[truncated: 141 more columns]

## Sheet: IND 0%
state	o3_3mDMA1_state	o3_3mDMA1_country	o3_3mDMA1_country_pop_weighted	o3_ADM8h_state	o3_ADM8h_country	o3_ADM8h_country_pop_weighted	pop_2015	pop_2050	pop_2015_o3_metric_50	pop_2050_o3_metric_50	mort_2015_gbd_o3_copd_lccmin_total	mort_2015_gbd_o3_copd_upper_lccmin_total	mort_2015_gbd_o3_copd_lower_lccmin_total	mort_2015_gbd_o3_copd_lccfifth_total	mort_2015_gbd_o3_copd_upper_lccfifth_total	mort_2015_gbd_o3_copd_lower_lccfifth_total	mort_2050_gbd_o3_copd_lccmin_total	mort_2050_gbd_o3_copd_upper_lccmin_total	mort_2050_gbd_o3_copd_lower_lccmin_total	mort_2050_gbd_o3_copd_lccfifth_total	mort_2050_gbd_o3_copd_upper_lccfifth_total	mort_2050_gbd_o3_copd_lower_lccfifth_total	mort_2050_pop2015_gbd_o3_copd_lccmin_total	mort_2050_pop2015_gbd_o3_copd_upper_lccmin_total	mort_2050_pop2015_gbd_o3_copd_lower_lccmin_total	mort_2050_pop2015_gbd_o3_copd_lccfifth_total	mort_2050_pop2015_gbd_o3_copd_upper_lccfifth_total	mort_2050_pop2015_gbd_o3_copd_lower_lccfifth_total	mort_2050_age2015_gbd_o3_copd_lccmin_total	mort_2050_age2015_gbd_o3_copd_upper_lccmin_total	mort_2050_age2015_gbd_o3_copd_lower_lccmin_total	mort_2050_age2015_gbd_o3_copd_lccfifth_total	mort_2050_age2015_gbd_o3_copd_upper_lccfifth_total	mort_2050_age2015_gbd_o3_copd_lower_lccfifth_total	mort_2050_bm2015_gbd_o3_copd_lccmin_total	mort_2050_bm2015_gbd_o3_copd_upper_lccmin_total	mort_2050_bm2015_gbd_o3_copd_lower_lccmin_total	mort_2050_bm2015_gbd_o3_copd_lccfifth_total	mort_2050_bm2015_gbd_o3_copd_upper_lccfifth_total	mort_2050_bm2015_gbd_o3_copd_lower_lccfifth_total	yll_2015_gbd_o3_copd_lccmin_total	yll_2015_gbd_o3_copd_upper_lccmin_total	yll_2015_gbd_o3_copd_lower_lccmin_total	yll_2015_gbd_o3_copd_lccfifth_total	yll_2015_gbd_o3_copd_upper_lccfifth_total	yll_2015_gbd_o3_copd_lower_lccfifth_total	yll_2050_gbd_o3_copd_lccmin_total	yll_2050_gbd_o3_copd_upper_lccmin_total	yll_2050_gbd_o3_copd_lower_lccmin_total
Andhra Pradesh	84.8868	85.4145	89.9757	66.6852	68.6861	73.2574	83392712	103947368	83299608	103831056	7399.14	12837.4	2903.39	6240.45	11599.6	1902.94	21647.5	37589.2	8468.96	18257.5	33969	5541.41	17367.1	30131.5	6814.77	14647.4	27226.4	4466.53	7323.01	12715.9	2864.92	6176.23	11491.2	1874.58	26679.2	46326.5	10437.5	22501.3	41864.8	6829.47	113334	196632	44471.7	95585.8	177673	29147.6	253693	440520	99250.4
Arunachal Pradesh	88.6448	85.4145	89.9757	57.7459	68.6861	73.2574	1.19347e+06	1.60792e+06	1186473	1.59829e+06	124.992	214.433	49.3113	108.892	197.673	35.1319	395.383	677.602	156.734	344.216	624.271	111.708	294.871	505.941	116.305	256.832	466.332	82.808	133.229	228.302	52.824	116.008	210.355	37.6678	487.261	835.062	193.156	424.206	769.339	137.668	1908.95	3274.73	753.194	1663.29	3019.02	536.813	4615.82	7909.75	1830.07
Assam	105.376	85.4145	89.9757	69.6461	68.6861	73.2574	27336944	34832384	27336944	34832384	3269.01	5322.86	1495.76	2912.22	4953.68	1179.57	9781.98	15929.1	4474.69	8714.38	14824.5	3528.56	7676.41	12499.4	3512.36	6838.49	11632.4	2769.79	3307.92	5386.62	1513.2	2946.93	5013.12	1193.27	12055	19630.4	5514.46	10739.3	18269.2	4348.49	50124.6	81618.3	22934.3	44652.4	75955.8	18084.9	114746	186856	52488.4
Bihar	90.6793	85.4145	89.9757	79.1412	68.6861	73.2574	113449120	150475520	113449120	150475520	11123.2	16774.4	6324.13	9578.67	15074.3	5013.88	34252	51655.2	19473.5	29495.9	46419.7	15438.8	25850.5	38987.9	14694.2	22261.7	35037.6	11649.6	11737.7	17699.4	6675.22	10107.4	15904.6	5292.24	42172	63599.8	23975.8	36316.2	57153.9	19008.2	170577	257237	96984.5	146891	231164	76891.2	404311	609696	229902
Chhattisgarh	89.2785	85.4145	89.9757	73.8197	68.6861	73.2574	34378536	44509964	34378536	44509964	3265.52	5187.21	1655.7	2793.42	4673.65	1252.3	9922.12	15761.1	5030.79	8487.44	14200.4	3804.9	7664.73	12175.3	3886.2	6556.65	10969.9	2939.36	3356.51	5331.74	1701.84	2871.17	4803.77	1287.14	12228.4	19424.6	6200.16	10460.3	17501.1	4689.32	50018.4	79453.1	25360.5	42787.2	71586.9	19181.6	116280	184709	58957.4
Delhi	90.4551	85.4145	89.9757	70.3167	68.6861	73.2574	8750630	11683244	8750630	11683244	848.647	1588.91	227.374	728.933	1466.65	120.748	2659.63	4980.08	712.142	2284.48	4596.97	377.991	1991.92	3729.45	533.687	1710.93	3442.49	283.417	899.713	1684.69	240.907	772.804	1555.09	127.869	3277.84	6137.67	877.674	2815.48	5665.5	465.851	12998.8	24337.6	3482.72	11165.2	22464.9	1849.52	31169	58363.2	8345.82
Goa	90.434	85.4145	89.9757	63.3291	68.6861	73.2574	118917	138751	118917	138751	11.6088	23.2118	1.80505	9.9839	21.6013	0.329925	31.7925	63.5691	4.94343	27.3425	59.1586	0.903553	27.2478	54.482	4.23678	23.4339	50.702	0.774392	10.7549	21.5045	1.67229	9.24956	20.0125	0.305658	39.1824	78.3452	6.09249	33.698	72.9095	1.11358	177.813	355.538	27.6483	152.925	330.87	5.05351	372.586	744.986	57.9336
Gujarat	74.6756	85.4145	89.9757	59.8307	68.6861	73.2574	62584584	80529248	62475812	80382016	4548.67	8744.2	1162.04	3655.11	7789.74	409.688	13725.1	26379	3510.7	11028.7	23498.7	1239.87	10674.2	20519.6	2726.98	8577.39	18279.9	961.518	4645.24	8928.06	1188.13	3732.61	7953.17	419.52	16913.2	32506.3	4326.24	13590.6	28957.1	1527.98	69675.2	133941	17799.7	55987.8	119321	6275.35	160883	309212	41150.9
Haryana	94.7188	85.4145	89.9757	76.8852	68.6861	73.2574	40580432	52811912	40580432	52811912	4104.29	7083.13	1599.68	3553.49	6507.17	1116.3	12521.3	21605.9	4884.35	10838.4	19845.6	3407.75	9633.47	16625.3	3754.72	8340.66	15273.5	2620.14	4235.76	7308.95	1652.31	3666.46	6713.46	1152.79	15431.7	26628	6019.69	13357.7	24458.5	4199.86	62865.9	108493	24502.5	54429.3	99671.2	17098.5	146741	253206	57241.3
Himachal Pradesh	76.6528	85.4145	89.9757	66.5438	68.6861	73.2574	5.11424e+06	6.41832e+06	5.11424e+06	6.41832e+06	448.141	729.536	214.133	376.921	651.792	153.457	1320.97	2150.69	630.955	1111.13	1921.65	452.172	1052.2	1712.84	502.813	884.966	1530.28	360.338	446.752	727.383	213.375	375.791	649.931	152.914	1628.01	2650.59	777.612	1369.4	2368.32	557.274	6862.95	11172.5	3279.12	5772.33	9982.01	2349.95	15477	25198.9	7391.99
Jammu and Kashmir	75.2728	85.4145	89.9757	65.6653	68.6861	73.2574	11051375	14577304	11051375	14577304	796.681	1239.91	429.996	639.163	1062.32	298.866	2458.79	3824.86	1328.63	1971.8	3275.68	923.292	1869.32	2909.34	1008.9	1499.74	2492.68	701.234	832.564	1295.07	449.923	667.645	1109.09	312.658	3029.47	4712.64	1636.96	2429.45	4036.02	1137.55	12202.7	18991.5	6586.24	9789.98	16271.4	4577.7	28825.5	44839.8	15576.7
Jharkhand	88.7819	85.4145	89.9757	76.5515	68.6861	73.2574	41394032	54050672	41394032	54050672	3957.5	6105.66	2146.6	3389.73	5482.9	1663.99	12125	18707.3	6576.3	10384.8	16798.5	5097.14	9288.94	14331	5038.43	7956.28	12869.3	3905.68	4101.71	6328.42	2224.66	3513.01	5682.68	1724.29	14943.4	23055.7	8104.91	12798.6	20703.2	6281.93	60617.6	93521.3	32879.7	51921	83982.2	25487.6	142097	219237	77069.7
Karnataka	88.9083	85.4145	89.9757	63.9148	68.6861	73.2574	66060040	84398808	66060040	84398808	6272.87	11644.8	1787.31	5365.67	10710.8	986.254	18808.8	34894.9	5377.86	16088.2	32093.3	2975.68	14723.5	27332.3	4195.13	12594.1	25140.1	2314.91	6362.74	11804.4	1819.25	5442.42	10856.7	1006.63	23180.8	43006	6627.9	19827.8	39553.1	3667.35	96082.4	178365	27376.5	82186.6	164058	15106.6	220426	408945	63024.9
Kerala	103.774	85.4145	89.9757	73.0893	68.6861	73.2574	23436808	28530448	23436808	28530448	2747.24	4952.51	835.004	2438.9	4647.01	554.024	7845.96	14137.4	2391.11	6964.83	13264.1	1588.37	6448.26	11624.4	1959.9	5724.52	10907.3	1300.39	2654.17	4782.48	808.876	2356.1	4487.05	537.323	9669.69	17423.6	2946.9	8583.75	16347.2	1957.58	42079.9	75858.3	12789.9	37357	71178.9	8486.06	91949.3	165681	28022.1
Madhya Pradesh	79.2178	85.4145	89.9757	68.1554	68.6861	73.2574	80659536	104335640	80659536	104335640	6411	10857.6	2774.16	5270.97	9611.31	1805.12	19457.6	32960.5	8414.26	15996.1	29176.6	5471.95	15047.7	25484.6	6511.44	12371.9	22559.4	4236.94	6582.23	11150.1	2846.42	5411.26	9870	1851.08	23980.4	40622	10370.1	19714.3	35958.4	6743.87	98198.2	166307	42492.2	80736.2	147218	27649.3	228030	386275	98609.5
Maharashtra	86.2578	85.4145	89.9757	68.6258	68.6861	73.2574	91631392	117268384	91631392	117268384	8187.7	15391.8	2218.97	6916.02	14072.3	1106.05	24565.2	46217.2	6628.85	20744.4	42253.1	3284.72	19217.9	36127.2	5208.31	16233.1	33030.1	2596.08	8310.03	15634.6	2242.44	7017.54	14293.6	1111.17	30275.1	56960.1	8169.67	25566.3	52074.5	4048.23	125412	235758	33988.3	105934	215547	16941.4	287887	541634	77685.6
Manipur	107.441	85.4145	89.9757	58.161	68.6861	73.2574	3.35785e+06	4436950	3.35785e+06	4436950	424.434	759.642	129.563	381.48	717.966	89.8417	1316.74	2356.03	402.673	1183.4	2226.62	279.398	996.535	1783.59	304.185	895.682	1685.74	210.921	445.292	796.749	136.184	400.202	752.987	94.4953	1622.82	2903.7	496.276	1458.49	2744.22	344.345	6502.04	11637.3	1984.77	5844.01	10998.8	1376.26	15431.4	27611.3	4719.1
Meghalaya	100.843	85.4145	89.9757	69.4415	68.6861	73.2574	5.39781e+06	7100907	5.39781e+06	7100907	616.738	1028.15	264.769	545.308	954.252	201.529	1903.14	3173.32	816.599	1682.55	2945.09	621.312	1447.59	2413.26	621.459	1279.93	2239.79	473.024	643.803	1073.49	276.244	569.181	996.279	210.181	2345.51	3910.94	1006.41	2073.64	3629.65	765.731	9446.65	15748.4	4055.5	8352.55	14616.4	3086.85	22303.5	37189.2	9569.99
Mizoram	121.255	85.4145	89.9757	63.0635	68.6861	73.2574	1.04309e+06	1.35649e+06	1.04309e+06	1.35649e+06	149.837	263.601	46.5911	136.896	251.448	34.3314	457.597	804.97	142.321	418.093	767.874	104.894	351.759	618.832	109.377	321.38	590.303	80.5962	154.768	272.257	48.1363	141.407	259.71	35.4774	563.966	992.086	175.404	515.28	946.367	129.277	2295.27	4037.96	713.7	2097.04	3851.79	525.901	5362.76	9433.76	1667.92
Nagaland	108.783	85.4145	89.9757	64.7993	68.6861	73.2574	2.03641e+06	2436697	2.03641e+06	2436697	256.94	439.743	97.1424	230.785	413.696	73.358	721.611	1234.45	273.358	648.126	1161.24	206.546	603.194	1032.36	228.041	541.793	971.21	172.204	244.063	417.509	92.4597	219.21	392.749	69.8633	889.351	1521.4	336.899	798.784	1431.17	254.557	3935.91	6736.21	1488.04	3535.26	6337.21	1123.69	8456.85	14467	3203.58
Orissa	94.2307	85.4145	89.9757	75.6558	68.6861	73.2574	41579948	52332608	41579948	52332608	4196.19	6782.06	2019.37	3631.59	6176.94	1531.82	12395.9	20034.5	5965.7	10728	18246.9	4525.39	9849.19	15918.7	4739.81	8523.98	14498.3	3595.44	4193.36	6777.38	2018.11	3629.13	6172.65	1530.87	15277.3	24691.4	7352.38	13221.7	22488.2	5577.28	64273.6	103882	30931	55625.6	94613	23463	145272	234791	69913.9
Punjab	98.095	85.4145	89.9757	77.9165	68.6861	73.2574	29550600	37397320	29550600	37397320	3208.53	5495.75	1265.01	2817.38	5092.14	918.383	9492.13	16257	3743.87	8334.96	15062.9	2718.44	7523.12	12885.6	2966.48	6606.02	11939.3	2153.76	3218.64	5512.95	1269.13	2826.24	5108.03	921.394	11691.3	20023	4611.6	10266	18552.3	3348.62	49154	84194.4	19379.3	43161.6	78011.1	14069	111358	190728	43916.2
Rajasthan	74.7161	85.4145	89.9757	65.7791	68.6861	73.2574	85909440	111824232	85909440	111824232	6501.83	10393.6	3304.92	5283.59	9034.79	2283.42	19826.8	31704.2	10071.1	16109.8	27558.3	6954.39	15255.7	24387.3	7754.6	12397.4	21199.1	5357.89	6712.23	10733.3	3409.49	5453.74	9329.57	2354.25	24430.4	39065.7	12409.6	19850.6	33957.3	8569.28	99595.1	159210	50624.8	80933.9	138395	34977.4	232435	371678	118066
Sikkim	80.2413	85.4145	89.9757	65.1425	68.6861	73.2574	461407	529394	461407	529394	42.9963	66.8803	23.0378	36.1435	59.2994	17.2516	128.785	200.367	68.9679	108.26	177.663	51.6369	114.803	178.88	61.2695	96.4794	158.616	45.7941	38.9272	60.4639	20.9265	32.7321	53.6088	15.6965	158.48	246.562	84.8746	133.223	218.624	63.5479	605.406	940.535	325.314	509.018	833.879	243.941	1347.57	2093.1	724.451
Tamil Nadu	79.7614	85.4145	89.9757	63.844	68.6861	73.2574	72188944	91856056	72188944	91856056	5738.22	9452.34	2676.12	4717.93	8328.61	1812.78	17129.6	28217.1	7988.95	14082.1	24860.5	5410.39	13468.6	22186.3	6281.32	11073.8	19548.7	4254.91	5794.67	9545.42	2702.54	4763.76	8409.92	1830.25	21111.2	34775.9	9845.92	17355.3	30639.1	6667.99	87893.1	144783	40990.5	72265.1	127570	27766.6	200747	330685	93625.1
Tripura	111.358	85.4145	89.9757	71.0273	68.6861	73.2574	2362355	3.04297e+06	2362355	3.04297e+06	276.504	466.718	110.514	248.27	438.376	84.9706	836.178	1411.24	334.271	750.876	1325.63	257.091	648.239	1094.16	259.096	582.054	1027.73	199.218	281.079	474.35	112.378	252.425	445.593	86.4495	1042.05	1758.93	416.485	935.617	1652.09	320.202	4238.37	7154.11	1693.98	3805.55	6719.63	1302.41	9968.13	16827	3983.63
Uttar Pradesh	88.5288	85.4145	89.9757	75.5719	68.6861	73.2574	213275600	275906368	213275600	275906368	20390.1	32120.8	10520.3	17465.8	28934.2	8023.59	61841.4	97446.8	31884.6	52971.8	87782.5	24311.6	47801.9	75306.7	24660.3	40946.8	67837	18807.5	20948	33007.1	10802	17943.3	29733	8236.61	76208.2	120086	39291.6	65278.1	108177	29959.3	312363	492066	161166	267564	443250	122918	725277	1.14282e+06	373973
Uttaranchal	78.5889	85.4145	89.9757	65.8398	68.6861	73.2574	6097499	7775376	6097499	7775376	518.452	804.886	279.445	433.478	710.577	207.869	1520.32	2360.76	818.963	1271.6	2084.78	609.424	1197.98	1860.04	645.565	1001.47	1641.94	480.05	528.042	819.768	284.574	441.75	724.021	211.872	1869.8	2903.51	1007.18	1563.89	2564.07	749.459	7953.08	12347	4286.64	6649.84	10900.7	3188.85	18076.6	28066.3	9739.66
West Bengal	92.6113	85.4145	89.9757	77.208	68.6861	73.2574	95449800	119918448	95449800	119918448	9428.06	14715.2	4947.21	8189.25	13375.3	3883.45	27785.2	43362.3	14583.6	24133.4	39412.3	11448	22118.8	34522.6	11606.7	19212.4	31379	9110.99	9364.58	14613.8	4915.81	8133.81	13282.5	3859.02	34457.4	53780	18081.6	29928.9	48881.8	14193.1	144531	225586	75838.4	125539	205044	59530.3	328897	513359	172568
[truncated: 141 more columns]

## Sheet: RES 0%
state	o3_3mDMA1_state	o3_3mDMA1_country	o3_3mDMA1_country_pop_weighted	o3_ADM8h_state	o3_ADM8h_country	o3_ADM8h_country_pop_weighted	pop_2015	pop_2050	pop_2015_o3_metric_50	pop_2050_o3_metric_50	mort_2015_gbd_o3_copd_lccmin_total	mort_2015_gbd_o3_copd_upper_lccmin_total	mort_2015_gbd_o3_copd_lower_lccmin_total	mort_2015_gbd_o3_copd_lccfifth_total	mort_2015_gbd_o3_copd_upper_lccfifth_total	mort_2015_gbd_o3_copd_lower_lccfifth_total	mort_2050_gbd_o3_copd_lccmin_total	mort_2050_gbd_o3_copd_upper_lccmin_total	mort_2050_gbd_o3_copd_lower_lccmin_total	mort_2050_gbd_o3_copd_lccfifth_total	mort_2050_gbd_o3_copd_upper_lccfifth_total	mort_2050_gbd_o3_copd_lower_lccfifth_total	mort_2050_pop2015_gbd_o3_copd_lccmin_total	mort_2050_pop2015_gbd_o3_copd_upper_lccmin_total	mort_2050_pop2015_gbd_o3_copd_lower_lccmin_total	mort_2050_pop2015_gbd_o3_copd_lccfifth_total	mort_2050_pop2015_gbd_o3_copd_upper_lccfifth_total	mort_2050_pop2015_gbd_o3_copd_lower_lccfifth_total	mort_2050_age2015_gbd_o3_copd_lccmin_total	mort_2050_age2015_gbd_o3_copd_upper_lccmin_total	mort_2050_age2015_gbd_o3_copd_lower_lccmin_total	mort_2050_age2015_gbd_o3_copd_lccfifth_total	mort_2050_age2015_gbd_o3_copd_upper_lccfifth_total	mort_2050_age2015_gbd_o3_copd_lower_lccfifth_total	mort_2050_bm2015_gbd_o3_copd_lccmin_total	mort_2050_bm2015_gbd_o3_copd_upper_lccmin_total	mort_2050_bm2015_gbd_o3_copd_lower_lccmin_total	mort_2050_bm2015_gbd_o3_copd_lccfifth_total	mort_2050_bm2015_gbd_o3_copd_upper_lccfifth_total	mort_2050_bm2015_gbd_o3_copd_lower_lccfifth_total	yll_2015_gbd_o3_copd_lccmin_total	yll_2015_gbd_o3_copd_upper_lccmin_total	yll_2015_gbd_o3_copd_lower_lccmin_total	yll_2015_gbd_o3_copd_lccfifth_total	yll_2015_gbd_o3_copd_upper_lccfifth_total	yll_2015_gbd_o3_copd_lower_lccfifth_total	yll_2050_gbd_o3_copd_lccmin_total	yll_2050_gbd_o3_copd_upper_lccmin_total	yll_2050_gbd_o3_copd_lower_lccmin_total
Andhra Pradesh	83.9444	83.031	86.4313	65.7839	65.972	69.1387	83392712	103947368	83299608	103831056	7202.83	12394.1	2918.22	6039.05	11142.4	1918.06	21088.7	36314.3	8521.72	17684.2	32653.9	5595.23	16906.3	29091	6849.56	14174.7	26153.1	4502.01	7134	12284.6	2882.77	5982.32	11046.3	1892.78	25990.6	44755.2	10502.5	21794.8	40244	6895.8	110327	189842	44698.7	92500.9	170669	29379.1	247145	425578	99868.8
Arunachal Pradesh	87.6072	83.031	86.4313	56.8626	65.972	69.1387	1.19347e+06	1.60792e+06	1186473	1.59829e+06	123.507	212.199	48.5359	107.369	195.368	34.3408	390.584	670.401	154.212	339.294	616.843	109.135	291.347	500.632	114.468	253.217	460.857	80.934	131.619	225.888	51.9765	114.357	207.865	36.8032	481.348	826.188	190.048	418.14	760.186	134.497	1886.36	3240.75	741.381	1640.11	2983.97	524.76	4560.05	7826.13	1800.71
Assam	104.722	83.031	86.4313	67.8691	65.972	69.1387	27336944	34832384	27336944	34832384	3218.07	5270.57	1448.05	2859.96	4899.75	1130.89	9629.58	15772.6	4332.1	8558.04	14663	3383.06	7556.64	12376.5	3400.23	6715.61	11505.5	2655.39	3256.44	5333.76	1465.01	2894.11	4958.59	1144.1	11867.2	19437.6	5338.75	10546.7	18070.2	4169.21	49341.2	80813.6	22201.4	43848.7	75125.8	17337.1	112953	185014	50812.9
Bihar	84.7668	83.031	86.4313	70.9217	65.972	69.1387	113449120	150475520	113449120	150475520	10050.4	16005.3	5094.81	8478.13	14280.9	3759.57	30951.3	49288.4	15691.5	26109.7	43978.4	11579.8	23362.6	37207.3	11841.1	19709.4	33200.9	8738.48	10603.6	16884.3	5377.1	8943.89	15063.8	3967.71	38108.9	60686.9	19319.9	32147.9	54149.3	14257.6	154122	245438	78129.7	130009	218992	57653	365291	581681	185219
Chhattisgarh	88.7845	83.031	86.4313	71.8068	65.972	69.1387	34378536	44509964	34378536	44509964	3234.03	5131.13	1645.74	2761.12	4615.81	1242.14	9826	15590.6	4999.84	8388.82	14024.5	3773.32	7590.83	12043.7	3862.83	6480.82	10834.1	2915.52	3323.99	5274.08	1691.37	2837.82	4744.29	1276.46	12110	19214.5	6162.01	10338.7	17284.4	4650.39	49536.1	78594.2	25208	42292.4	70701	19026	115154	182711	58594.7
Delhi	85.4713	83.031	86.4313	64.0543	65.972	69.1387	8750630	11683244	8750630	11683244	782.364	1529.17	163.586	660.933	1405.03	55.6628	2451.84	4792.61	512.334	2071.31	4403.6	174.12	1836.34	3589.24	383.965	1551.32	3297.86	130.65	829.423	1621.27	173.315	700.693	1489.67	58.9021	3021.76	5906.62	631.423	2552.77	5427.18	214.592	11983.6	23422.6	2505.67	10123.6	21521.1	852.594	28734	56166.2	6004.21
Goa	87.1551	83.031	86.4313	63.1333	65.972	69.1387	118917	138751	118917	138751	11.009	22.244	1.56694	9.36861	20.603	0.0869648	30.1499	60.9186	4.2913	25.6574	56.4247	0.238167	25.8401	52.2105	3.67787	21.9897	48.3589	0.204121	10.1993	20.6079	1.45168	8.67952	19.0876	0.0805683	37.1581	75.0787	5.28878	31.6213	69.5401	0.293527	168.627	340.714	24.001	143.5	315.58	1.33205	353.337	713.925	50.2911
Gujarat	71.4392	83.031	86.4313	59.0773	65.972	69.1387	62584584	80529248	62312784	80173456	4321.33	8223.89	1186.62	3421.88	7253.05	447.788	13038.2	24807.1	3584.9	10324.1	21877.4	1354.51	10141	19299.1	2784.82	8030.39	17020.9	1051	4412.48	8395.59	1213.1	3493.83	7403.94	458.242	16067.1	30569.8	4417.82	12722.6	26959.6	1669.32	66192.5	125971	18176.1	52414.9	111099	6858.86	152828	290780	42018.5
Haryana	88.3052	83.031	86.4313	70.6809	65.972	69.1387	40580432	52811912	40580432	52811912	3700.77	6777.18	1148.59	3139.53	6191.58	656.037	11285.9	20669.7	3502.98	9571	18879.9	1998.29	8686.35	15907.2	2695.95	7369.01	14532.7	1539.83	3817.85	6992.25	1185.01	3237.73	6386.79	675.992	13909.2	25474.2	4317.23	11795.7	23268.4	2462.78	56685.2	103807	17593.2	48088.5	94837.3	10048.6	132263	242235	41052.6
Himachal Pradesh	74.582	83.031	86.4313	64.6072	65.972	69.1387	5.11424e+06	6.41832e+06	5.11424e+06	6.41832e+06	421.356	698.596	192.617	349.442	619.878	131.503	1241.95	2059.41	567.492	1030.06	1827.5	387.419	989.32	1640.2	452.305	820.455	1455.36	308.803	420.025	696.512	191.908	348.371	618.087	131.011	1530.62	2538.1	699.397	1269.49	2252.29	477.469	6452.71	10698.7	2949.58	5351.47	9493.24	2013.72	14551	24129.4	6648.32
Jammu and Kashmir	74.0379	83.031	86.4313	64.2996	65.972	69.1387	11051375	14577304	11051375	14577304	745.125	1177.36	390.551	586.272	997.8	258.619	2299.85	3631.91	1207.11	1808.74	3076.65	799.298	1748.33	2762.55	916.328	1375.62	2341.27	606.782	778.778	1229.78	408.799	612.466	1041.75	270.697	2833.6	4474.85	1487.21	2228.51	3790.74	984.755	11413	18033.5	5982.05	8979.83	15283.1	3961.22	26962.6	42578.3	14152.3
Jharkhand	85.8736	83.031	86.4313	71.6221	65.972	69.1387	41394032	54050672	41394032	54050672	3754.01	5995.36	1884.76	3180.97	5369.12	1396.83	11499.3	18366.7	5772.44	9742.88	16447.1	4276.93	8811.32	14072.1	4423.86	7466.29	12602.3	3278.61	3890.05	6213.18	1952.73	3295.87	5563.81	1446.82	14172.3	22635.9	7114.19	12007.5	20270.1	5271.07	57500.7	91831.8	28869.2	48723.4	82239.5	21395.5	134764	215245	67649
Karnataka	88.1198	83.031	86.4313	63.1088	65.972	69.1387	66060040	84398808	66060040	84398808	6178.58	11442.1	1796.57	5268.93	10501.7	996.143	18523.2	34287.3	5400.56	15795.3	31466.5	3000.09	14502.2	26856.5	4216.87	12367.1	24649.3	2338.12	6266.14	11598.9	1826.93	5343.32	10644.7	1014.89	22828.8	42257.1	6655.87	19466.8	38780.7	3697.44	94638.1	175260	27518.3	80704.9	160856	15258.1	217080	401824	63290.9
Kerala	101.134	83.031	86.4313	71.3547	65.972	69.1387	23436808	28530448	23436808	28530448	2636.97	4790.62	783.353	2325.77	4480.02	501.323	7531.2	13675.7	2243.31	6641.92	12787.8	1437.56	6189.43	11244.4	1838.67	5458.99	10515.4	1176.69	2547.69	4626.27	758.877	2246.86	4325.92	486.307	9281.77	16854.5	2764.75	8185.78	15760.2	1771.72	40390.9	73378.5	11998.7	35624.2	68621.1	7678.83	88260.5	160269	26290
Madhya Pradesh	76.7652	83.031	86.4313	66.0645	65.972	69.1387	80659536	104335640	80659536	104335640	6065.91	10327.9	2600.36	4916.94	9064.92	1627.78	18408.3	31351.1	7884.73	14919.6	27516.5	4931.65	14237.7	24241.3	6103.49	11540.9	21276.9	3820.69	6227.24	10605.6	2667.29	5047.08	9308.41	1668.3	22687.1	38638.5	9717.47	18387.5	33912.5	6077.97	92912.4	158193	39830	75313.5	138849	24933	215732	367414	92403.7
Maharashtra	86.0813	83.031	86.4313	68.2308	65.972	69.1387	91631392	117268384	91631392	117268384	8154.69	15150.7	2363.97	6882.16	13823.7	1251.79	24460.1	45488.2	7058.42	20636.6	41501.1	3716.05	19140.5	35561.4	5548.65	16153.6	32446.5	2938.18	8274.48	15388	2387.76	6981.07	14039.2	1257.08	30145.6	56061.6	8699.1	25433.5	51147.7	4579.81	124906	232066	36209.2	105415	211739	19173.9	286655	533091	82719.9
Manipur	107.826	83.031	86.4313	57.1654	65.972	69.1387	3.35785e+06	4436950	3.35222e+06	4.42993e+06	426.259	762.885	129.935	383.352	721.312	90.2207	1322.81	2366.54	404.12	1189.63	2237.46	280.874	1000.82	1791.21	305.055	900.077	1693.6	211.809	447.346	800.303	136.674	402.308	756.653	94.9955	1630.3	2916.66	498.059	1466.17	2757.58	346.164	6530	11686.9	1990.45	5872.69	11050.1	1382.06	15502.6	27734.5	4736.05
Meghalaya	98.334	83.031	86.4313	66.3714	65.972	69.1387	5.39781e+06	7100907	5.39781e+06	7100907	593.003	995.97	250.255	520.959	921.053	186.72	1829.7	3073.7	771.732	1607.21	2842.33	575.531	1391.88	2337.71	587.393	1222.78	2161.87	438.265	618.961	1039.79	261.065	543.696	961.517	194.694	2255	3788.16	951.115	1980.79	3503	709.309	9083.11	15255.4	3833.2	7979.59	14107.9	2860.02	21442.9	36021.7	9044.17
Mizoram	122.462	83.031	86.4313	61.585	65.972	69.1387	1.04309e+06	1.35649e+06	1.04309e+06	1.35649e+06	152.351	267.495	47.2464	139.475	255.464	35	465.316	816.916	144.344	426.012	780.197	106.958	357.659	627.971	110.915	327.434	599.729	82.1658	157.379	276.298	48.8204	144.085	263.878	36.1755	573.479	1006.81	177.897	525.039	961.555	131.82	2333.77	4097.59	723.738	2136.54	3913.31	536.143	5453.22	9573.77	1691.62
Nagaland	108.952	83.031	86.4313	64.0523	65.972	69.1387	2.03641e+06	2436697	2.03641e+06	2436697	257.439	441.197	96.7428	231.297	415.196	72.9503	722.88	1238.33	272.181	649.428	1165.24	205.346	604.367	1035.77	227.103	542.995	974.733	171.246	244.492	418.822	92.0619	219.65	394.103	69.4573	890.915	1526.18	335.45	800.389	1436.11	253.078	3943.56	6758.49	1481.91	3543.11	6360.19	1117.45	8471.72	14512.5	3189.8
Orissa	93.7123	83.031	86.4313	72.983	65.972	69.1387	41579948	52332608	41579948	52332608	4104.72	6536.05	2058.85	3537.75	5923.18	1572.1	12126.8	19309.9	6082.54	10451.9	17499.4	4644.61	9634.48	15341.2	4832.48	8303.71	13902.7	3689.99	4102.32	6532.25	2057.64	3535.73	5919.79	1571.2	14945.6	23798.3	7496.39	12881.4	21567	5724.22	62872.5	100114	31535.7	54188.2	90726.1	24080	142118	226299	71283.3
Punjab	92.2099	83.031	86.4313	71.9602	65.972	69.1387	29550600	37397320	29550600	37397320	2949.06	5295.22	976.869	2551.19	4885.3	624.38	8724.56	15663.9	2891.34	7547.51	14451.1	1848.58	6914.57	12415.4	2290.56	5981.7	11454.3	1464.09	2958.54	5311.84	980.351	2559.4	4900.59	626.739	10745.7	19292.4	3561.27	9295.97	17798.7	2276.94	45179.2	81122.3	14965.4	39083.9	74842.3	9565.29	102356	183770	33919.2
Rajasthan	70.3869	83.031	86.4313	61.6394	65.972	69.1387	85909440	111824232	85909440	111824232	5870.71	9589.57	2847.99	4636.12	8205.39	1817.2	17901.8	29246	8681.65	14135	25022.8	5536.69	13775	22501	6682.46	10878.3	19253.4	4263.95	6060.42	9900.8	2939.11	4785.04	8470.86	1874.3	22058.7	36037.1	10697.5	17417.3	30833.4	6822.4	89927.4	146893	43625.5	71015.8	125690	27835.7	209866	342856	101778
Sikkim	76.9431	83.031	86.4313	61.7413	65.972	69.1387	461407	529394	461407	529394	39.8624	63.3537	20.4762	32.9285	55.6617	14.6379	119.406	189.818	61.2998	98.6381	166.782	43.8129	106.485	169.532	54.47	87.9455	148.973	38.8564	36.0761	57.2532	18.5956	29.8072	50.2969	13.3181	146.937	233.58	75.4377	121.382	205.232	53.9191	561.091	890.619	289.092	463.556	782.391	206.981	1248.87	1981.95	643.753
Tamil Nadu	77.8687	83.031	86.4313	62.4575	65.972	69.1387	72188944	91856056	72188944	91856056	5516.97	9104.63	2570.61	4490.94	7969.95	1705.12	16468.7	27178.9	7673.5	13404.1	23789.6	5088.52	12949.3	21370.1	6033.66	10541	18706.8	4002.21	5571.1	9194.22	2595.83	4534.4	8047.66	1721.37	20296.7	33496.4	9457.14	16519.7	29319.3	6271.3	84504.2	139457	39374.3	68788.4	122077	26117.5	193001	318518	89928.1
Tripura	115.105	83.031	86.4313	68.8613	65.972	69.1387	2362355	3.04297e+06	2362355	3.04297e+06	286.025	478.733	116.692	258.037	450.769	91.2746	864.956	1447.64	352.873	780.4	1363.17	276.072	670.567	1122.35	273.574	604.961	1056.8	213.991	290.771	486.637	118.615	262.368	458.268	92.8137	1077.79	1803.94	439.768	972.289	1698.52	343.957	4384.28	7338.19	1788.71	3955.23	6909.5	1399.07	10309.5	17255.8	4206.86
Uttar Pradesh	82.7614	83.031	86.4313	68.5613	65.972	69.1387	213275600	275906368	213275600	275906368	18371.6	30830.4	8085.73	15395	27603.2	5539.53	55722.6	93531.6	24507.8	46694.5	83744.1	16784.7	43070	72281.6	18953.1	36092.3	64716.6	12984.3	18875.2	31680.8	8303.08	15816.8	28365	5686.82	68667.9	115261	30201	57542.6	103200	20683.8	281440	472298	123870	235840	422858	84863.8	653514	1.0969e+06	287454
Uttaranchal	75.9903	83.031	86.4313	63.2002	65.972	69.1387	6097499	7775376	6097499	7775376	485.215	774.274	246.637	399.38	679.001	174.394	1422.03	2270.95	721.379	1170.77	1992.15	509.855	1121.43	1789.14	570.316	922.944	1568.81	403.271	493.723	788.69	250.279	406.542	691.965	176.879	1748.97	2793.02	887.275	1439.93	2450.1	627.111	7442.95	11877.5	3782.83	6126.49	10416.4	2674.8	16904.3	27000.6	8571.49
West Bengal	88.8629	83.031	86.4313	70.3446	65.972	69.1387	95449800	119918448	95449800	119918448	8902.35	14261.8	4405.37	7649.92	12907.6	3330.59	26232.8	42024.9	12982.6	22540.9	38032.7	9814.48	20885.6	33459.1	10335.5	17947.2	30282	7813.93	8841.88	14164.1	4376.32	7597.58	12818.6	3308.55	32529.1	52115.4	16095.8	27950.7	47164.8	12166.9	136470	218631	67531.4	117269	197870	51054.4	310473	497435	153610
[truncated: 141 more columns]

## Sheet: TRA 0%
state	o3_3mDMA1_state	o3_3mDMA1_country	o3_3mDMA1_country_pop_weighted	o3_ADM8h_state	o3_ADM8h_country	o3_ADM8h_country_pop_weighted	pop_2015	pop_2050	pop_2015_o3_metric_50	pop_2050_o3_metric_50	mort_2015_gbd_o3_copd_lccmin_total	mort_2015_gbd_o3_copd_upper_lccmin_total	mort_2015_gbd_o3_copd_lower_lccmin_total	mort_2015_gbd_o3_copd_lccfifth_total	mort_2015_gbd_o3_copd_upper_lccfifth_total	mort_2015_gbd_o3_copd_lower_lccfifth_total	mort_2050_gbd_o3_copd_lccmin_total	mort_2050_gbd_o3_copd_upper_lccmin_total	mort_2050_gbd_o3_copd_lower_lccmin_total	mort_2050_gbd_o3_copd_lccfifth_total	mort_2050_gbd_o3_copd_upper_lccfifth_total	mort_2050_gbd_o3_copd_lower_lccfifth_total	mort_2050_pop2015_gbd_o3_copd_lccmin_total	mort_2050_pop2015_gbd_o3_copd_upper_lccmin_total	mort_2050_pop2015_gbd_o3_copd_lower_lccmin_total	mort_2050_pop2015_gbd_o3_copd_lccfifth_total	mort_2050_pop2015_gbd_o3_copd_upper_lccfifth_total	mort_2050_pop2015_gbd_o3_copd_lower_lccfifth_total	mort_2050_age2015_gbd_o3_copd_lccmin_total	mort_2050_age2015_gbd_o3_copd_upper_lccmin_total	mort_2050_age2015_gbd_o3_copd_lower_lccmin_total	mort_2050_age2015_gbd_o3_copd_lccfifth_total	mort_2050_age2015_gbd_o3_copd_upper_lccfifth_total	mort_2050_age2015_gbd_o3_copd_lower_lccfifth_total	mort_2050_bm2015_gbd_o3_copd_lccmin_total	mort_2050_bm2015_gbd_o3_copd_upper_lccmin_total	mort_2050_bm2015_gbd_o3_copd_lower_lccmin_total	mort_2050_bm2015_gbd_o3_copd_lccfifth_total	mort_2050_bm2015_gbd_o3_copd_upper_lccfifth_total	mort_2050_bm2015_gbd_o3_copd_lower_lccfifth_total	yll_2015_gbd_o3_copd_lccmin_total	yll_2015_gbd_o3_copd_upper_lccmin_total	yll_2015_gbd_o3_copd_lower_lccmin_total	yll_2015_gbd_o3_copd_lccfifth_total	yll_2015_gbd_o3_copd_upper_lccfifth_total	yll_2015_gbd_o3_copd_lower_lccfifth_total	yll_2050_gbd_o3_copd_lccmin_total	yll_2050_gbd_o3_copd_upper_lccmin_total	yll_2050_gbd_o3_copd_lower_lccmin_total
Andhra Pradesh	65.7778	65.7542	68.056	43.9622	47.0983	50.1548	83392712	103947368	0	0	4826.76	10007.6	757.364	3601.44	8680.69	92.5832	14088.5	29236.3	2193.22	10502.7	25352.9	265.574	11329.2	23489.4	1777.66	8453.19	20375.1	217.309	4765.94	9890.2	741.934	3552.92	8576.52	89.8398	17363.3	36032	2703.02	12944	31246	327.305	73932.1	153287	11600.6	55163.7	132963	1418.11	165108	342629	25703
Arunachal Pradesh	70.4801	65.7542	68.056	42.1961	47.0983	50.1548	1.19347e+06	1.60792e+06	0	0	84.8392	174.191	12.7876	67.6997	156.164	0.488606	268.415	550.82	40.8141	213.96	493.496	1.60434	200.229	411.124	30.1855	159.738	368.529	1.14855	90.4174	185.541	13.7471	72.0873	166.247	0.542133	330.788	678.817	50.2981	263.68	608.172	1.97722	1295.41	2659.68	195.228	1033.86	2384.6	7.4775	3132.59	6428.25	476.269
Assam	82.2633	65.7542	68.056	45.873	47.0983	50.1548	27336944	34832384	2.20557e+06	2.83891e+06	2306.82	4472.74	522.214	1925.11	4076.79	187	6903.36	13385.6	1562.29	5761.21	12200.8	559.289	5416.86	10503	1226.2	4520.41	9573.1	438.966	2334.51	4526.54	528.339	1948.3	4125.95	189.184	8507.48	16495.9	1925.33	7099.95	15035.9	689.281	35369.6	68581.1	8006	29515.2	62508	2864.99	80975.6	157016	18323.6
Bihar	69.4126	65.7542	68.056	56.8277	47.0983	50.1548	113449120	150475520	113449120	150475520	7243.56	13382.8	2362	5598.56	11575.8	971.415	22299.2	41209.5	7263.49	17233.5	35645	2981.17	16827.7	31097	5482.01	13005.2	26898.2	2250.67	7645.18	14124.9	2492.85	5908.84	12217.6	1025.06	27454.4	50737.5	8941.97	21217.4	43886.4	3669.55	111087	205232	36227.5	85859.9	177521	14902.3	263288	486495	85810.4
Chhattisgarh	71.2612	65.7542	68.056	47.1479	47.0983	50.1548	34378536	44509964	120522	152974	2285.51	4382.92	612.702	1788.04	3844.04	195.099	6943.61	13315.4	1861.87	5431.77	11677.6	592.99	5364.5	10287.5	1438.12	4196.83	9022.62	457.931	2348.92	4504.39	629.845	1837.49	3950.36	200.6	8557.59	16410.4	2294.65	6694.35	14392	730.825	35007.5	67133.8	9384.84	27387.6	58879.6	2988.36	81374.3	156047	21819.9
Delhi	66.2136	65.7542	68.056	54.7827	47.0983	50.1548	8750630	11683244	8750630	11683244	516.041	905.332	207.808	387.712	761.54	100.784	1617.01	2837.09	650.973	1214.85	2386.47	315.578	1211.24	2124.97	487.762	910.027	1787.47	236.558	547.011	959.744	220.215	410.966	807.309	106.755	1992.87	3496.54	802.286	1497.23	2941.19	388.931	7904.27	13867.1	3183.03	5938.64	11664.6	1543.73	18950.3	33248.7	7628.96
Goa	66.239	65.7542	68.056	39.6139	47.0983	50.1548	118917	138751	0	0	6.92826	14.7006	0.830675	5.18214	12.822	0	18.9741	40.2598	2.27493	14.1921	35.1151	0	16.2618	34.5048	1.94974	12.1634	30.0955	0	6.41867	13.6193	0.769576	4.80098	11.8789	0	23.3845	49.6179	2.80372	17.4909	43.2774	0	106.121	225.171	12.7236	79.3755	196.397	0	222.364	471.817	26.6607
Gujarat	62.2271	65.7542	68.056	42.3578	47.0983	50.1548	62584584	80529248	0	0	3269.91	6904.29	440.606	2343.23	5891.88	0.245832	9865.49	20828.9	1330.67	7069.2	17773.9	0.806715	7673.47	16202.1	1034.05	5498.91	13826.4	0.57701	3338.89	7049.52	450.268	2392.43	6015.47	0.2729	12157.2	25667.2	1639.85	8711.4	21902.6	0.994229	50087.4	105758	6748.97	35892.7	90249.8	3.76544	115641	244153	15596.4
Haryana	65.1788	65.7542	68.056	53.9315	47.0983	50.1548	40580432	52811912	40580432	52811912	2292.1	4074.93	882.261	1694.36	3404.22	385.866	6994.05	12437.6	2689.78	5167.99	10388.5	1173.26	5379.95	9564.56	2070.82	3976.97	7990.29	905.695	2365.98	4207.46	909.911	1748.26	3514.29	396.897	8619.76	15328.6	3314.99	6369.25	12803.3	1445.98	35108.4	62416.2	13513.7	25952.8	52142.9	5910.37	81965.5	145760	31522.3
Himachal Pradesh	60.4193	65.7542	68.056	52.9079	47.0983	50.1548	5.11424e+06	6.41832e+06	1.51219e+06	1.88955e+06	225.868	376.226	107.071	148.891	287.354	44.2171	665.596	1108.83	315.399	438.784	846.984	130.199	530.415	883.477	251.458	349.664	674.797	103.871	225.074	374.967	106.647	148.371	286.414	44.0162	820.304	1366.57	388.708	540.773	1043.85	160.461	3458.65	5761.13	1639.46	2279.85	4400.19	676.953	7797.3	12990.1	3694.6
Jammu and Kashmir	63.4231	65.7542	68.056	55.9751	47.0983	50.1548	11051375	14577304	10517400	13879450	459.46	708.537	258.246	293.207	514.213	123.624	1418.91	2187.65	797.867	904.973	1586.9	381.731	1078.01	1662.45	605.875	687.934	1206.52	290.015	480.56	740.868	270.261	306.524	537.432	129.343	1748.09	2695.24	982.936	1114.89	1955.08	470.227	7037.36	10852.4	3955.47	4490.84	7875.87	1893.44	16635.6	25647.8	9354.92
Jharkhand	68.8513	65.7542	68.056	52.3679	47.0983	50.1548	41394032	54050672	38560088	50331520	2570.69	4846.77	765.993	1967	4184.35	257.564	7868.51	14840.1	2341.53	6018.02	12809.4	783.252	6033.85	11376.2	1797.92	4616.88	9821.39	604.546	2661.8	5020.18	792.106	2035.81	4333.24	264.963	9697.48	18289.5	2885.8	7416.86	15786.9	965.313	39375.6	74238.6	11732.8	30128.8	64092.2	3945.14	92213.5	173916	27441.2
Karnataka	59.4526	65.7542	68.056	41.1002	47.0983	50.1548	66060040	84398808	0	0	3062.55	6934.56	98.2765	2072.19	5852.2	0	9186.11	20791.5	299.85	6216.31	17545.6	0	7188.33	16276.6	230.672	4863.78	13736.1	0	3107.53	7033.44	101.435	2102.89	5935.42	0	11321.4	25624.3	369.548	7661.25	21624	0	46909.5	106218	1505.31	31740	89639	0	107655	243662	3514.04
Kerala	54.6919	65.7542	68.056	37.1017	47.0983	50.1548	23436808	28530448	0	0	968.45	2141.12	77.1245	614.031	1747.07	0	2768.82	6118.77	222.283	1756.18	4992.88	0	2273.12	5025.57	181.025	1441.24	4100.67	0	936.65	2069.89	75.1949	594.09	1689.02	0	3412.41	7541.02	273.95	2164.39	6153.43	0	14833.9	32795.8	1181.33	9405.2	26760	0	32448.7	71707.8	2605
Madhya Pradesh	63.734	65.7542	68.056	47.3417	47.0983	50.1548	80659536	104335640	11881139	15358498	4323.34	8708.1	899.363	3129.23	7394.13	46.5566	13120.2	26431.1	2726.51	9494.58	22441.4	139.408	10147.6	20439.4	2110.96	7344.85	17355.3	109.276	4438.38	8941.24	922.337	3211.88	7591.61	47.1595	16169.9	32574.8	3360.26	11701.5	27657.8	171.812	66221.1	133383	13775.7	47930.8	113257	713.113	153760	309754	31952.8
Maharashtra	65.5847	65.7542	68.056	44.3242	47.0983	50.1548	91631392	117268384	0	0	5103.32	10644.6	765.843	3751.75	9175.58	58.8042	15313.7	31953.1	2290.55	11253.4	27539.7	171.252	11978.4	24984.7	1797.56	8806	21536.7	138.024	5180.41	10809.3	774.859	3806.85	9316.27	57.9321	18873.3	39380.4	2822.97	13869.1	33941.1	211.058	78168.2	163045	11730.5	57466	140544	900.712	179466	374469	26843.7
Manipur	87.4233	65.7542	68.056	40.5667	47.0983	50.1548	3.35785e+06	4436950	0	0	321.553	639.351	53.4001	275.934	593.887	13.3411	998.526	1984.45	166.575	856.948	1843.34	42.1737	754.963	1501.14	125.355	647.852	1394.39	31.3138	337.688	671.102	56.3429	289.81	623.383	14.2667	1230.64	2445.75	205.294	1056.15	2271.84	51.9766	4925.93	9794.41	817.982	4227.07	9097.92	204.347	11702.2	23256.7	1952.15
Meghalaya	79.0638	65.7542	68.056	46.0702	47.0983	50.1548	5.39781e+06	7100907	439426	581098	431.97	854.785	86.4429	355.754	775.422	23.747	1332.82	2638.02	266.289	1097.46	2392.93	72.7975	1013.91	2006.33	202.896	835.016	1820.05	55.7384	450.872	892.405	90.0817	371.253	809.492	24.6263	1642.62	3251.21	328.186	1352.55	2949.15	89.7187	6616.54	13092.9	1324.06	5449.13	11877.2	363.736	15619.7	30915.8	3120.73
Mizoram	93.3242	65.7542	68.056	41.9446	47.0983	50.1548	1.04309e+06	1.35649e+06	0	0	106.018	214.765	12.8178	91.9427	201.074	0.630874	323.733	655.804	39.1226	280.762	614.01	1.9206	248.89	504.183	30.0927	215.847	472.042	1.48278	109.493	221.807	13.2314	94.9588	207.671	0.648785	398.985	808.247	48.2168	346.026	756.737	2.36716	1624.03	3289.86	196.353	1408.42	3080.13	9.6691	3793.96	7685.63	458.495
Nagaland	88.2443	65.7542	68.056	43.9333	47.0983	50.1548	2.03641e+06	2436697	0	0	188.922	376.634	31.3698	161.006	348.599	7.17963	529.814	1056.49	87.8848	451.361	977.682	19.9369	443.517	884.2	73.6409	377.98	818.384	16.8518	179.193	357.323	29.7258	152.659	330.668	6.74435	652.97	1302.08	108.314	556.281	1204.95	24.571	2893.99	5769.47	480.527	2466.36	5340.02	109.971	6209.1	12381.5	1029.96
Orissa	79.6951	65.7542	68.056	49.5756	47.0983	50.1548	41579948	52332608	20554552	25846152	3427.92	6389.94	1006.66	2843.42	5772.47	498.513	10123.3	18871.2	2972.78	8396.51	17046.9	1471.61	8045.91	14998.3	2362.81	6673.99	13549	1170.1	3424.56	6383.85	1005.65	2840.41	5766.71	497.824	12476.4	23257.7	3663.79	10348.2	21009.3	1813.67	52505.9	97875.6	15419.2	43553	88417.7	7635.8	118638	221158	34839
Punjab	67.4204	65.7542	68.056	54.3386	47.0983	50.1548	29550600	37397320	28879168	36530032	1778.84	3072.7	746.371	1350.66	2592.77	389.194	5262.06	9089.69	2207.74	3995.33	7669.85	1151.07	4171.38	7205.62	1750.11	3167.45	6080.38	912.654	1783.84	3081.25	748.54	1354.27	2599.74	390.214	6481.61	11196.5	2719.29	4921.44	9447.75	1417.84	27251	47072.2	11434.2	20691.3	39719.7	5962.27	61725.7	106623	25899.3
Rajasthan	58.4429	65.7542	68.056	46.0864	47.0983	50.1548	85909440	111824232	19275332	24995924	3839.6	7962.5	673.431	2552.4	6527.08	25.2459	11719.1	24301	2056.51	7792.17	19922	78.0929	9008.65	18682.1	1579.99	5988.52	15314.2	59.2564	3967.92	8227.89	696.352	2638.35	6745.26	26.4177	14439.8	29942.7	2533.9	9601.15	24547	96.245	58815.5	121971	10315.8	39098	99982.7	386.694	137394	284902	24111.2
Sikkim	66.4315	65.7542	68.056	49.7655	47.0983	50.1548	461407	529394	14068.5	14742.2	28.3037	55.8349	6.65556	21.0704	47.9061	0.536189	84.7744	167.247	19.9255	63.1099	143.5	1.59717	75.6591	149.312	17.754	56.3213	128.116	1.39369	25.5963	50.4782	6.02844	19.0559	43.3086	0.495398	104.32	205.807	24.5202	77.6607	176.585	1.96609	398.199	785.305	93.7775	296.444	673.76	7.69519	886.08	1747.43	208.693
Tamil Nadu	56.1901	65.7542	68.056	36.8447	47.0983	50.1548	72188944	91856056	0	0	3057.7	6542.11	394.155	1967.97	5326.71	0	9143.5	19558.3	1181.39	5889.17	15929	0	7176.96	15355.5	925.151	4619.18	12502.7	0	3093.11	6616.3	399.646	1992.22	5388.55	0	11268.8	24104.5	1455.99	7258.06	19631.6	0	46835.3	100206	6037.33	30143.7	81589.9	0	107156	229210	13845.1
Tripura	81.8851	65.7542	68.056	43.8253	47.0983	50.1548	2362355	3.04297e+06	0	0	177.154	372.7	16.2243	146.346	341.396	0	535.929	1127.14	49.2869	442.851	1032.57	0	415.344	873.772	38.0641	343.127	800.393	0	180.207	378.91	16.6327	148.94	347.147	0	667.52	1404.48	61.0028	551.389	1286.47	0	2715.39	5712.85	248.581	2243.12	5232.97	0	6383.63	13434.3	581.415
Uttar Pradesh	64.5019	65.7542	68.056	54.5182	47.0983	50.1548	213275600	275906368	205960176	266035840	12013	21604.7	4441.09	8871.7	18086.9	1838.12	36415.6	65487.2	13466.7	26887.5	54816.3	5572.33	28161.1	50647.4	10409.9	20797.2	42401	4307.99	12336.2	22183.9	4562.48	9108.46	18569	1888.16	44875.4	80700.8	16595	33133.7	67550.9	6866.71	184032	330971	68035.8	135910	277080	28159.6	427101	768054	157953
Uttaranchal	60.0195	65.7542	68.056	49.9679	47.0983	50.1548	6097499	7775376	1.41723e+06	1.78591e+06	282.333	518.305	98.753	191.244	414.969	23.5022	827.844	1519.25	289.895	561.19	1216.76	69.596	652.656	1197.71	228.6	442.028	958.742	54.6054	287.447	527.778	100.47	194.923	422.834	24.0236	1018.15	1868.42	356.58	690.174	1496.38	85.6238	4330.1	7949.78	1514.12	2933.01	6364.88	359.951	9840.31	18064.2	3441.95
West Bengal	74.2038	65.7542	68.056	53.9271	47.0983	50.1548	95449800	119918448	93696848	117710472	6782.79	12559.8	2118.66	5475.46	11152	997.873	19975.9	36992.7	6238.49	16121.9	32842.1	2934.66	15913.2	29466.4	4970.86	12846	26163.5	2341.39	6734.45	12469.6	2104.37	5435.56	11070.8	990.872	24761.8	45865.2	7726.01	19982.2	40717.7	3628.86	103970	192532	32470.2	83928	170949	15288.2	236282	437718	73678.1
[truncated: 141 more columns]

## Sheet: ENE -10%
state	o3_3mDMA1_state	o3_3mDMA1_country	o3_3mDMA1_country_pop_weighted	o3_ADM8h_state	o3_ADM8h_country	o3_ADM8h_country_pop_weighted	pop_2015	pop_2050	pop_2015_o3_metric_50	pop_2050_o3_metric_50	mort_2015_gbd_o3_copd_lccmin_total	mort_2015_gbd_o3_copd_upper_lccmin_total	mort_2015_gbd_o3_copd_lower_lccmin_total	mort_2015_gbd_o3_copd_lccfifth_total	mort_2015_gbd_o3_copd_upper_lccfifth_total	mort_2015_gbd_o3_copd_lower_lccfifth_total	mort_2050_gbd_o3_copd_lccmin_total	mort_2050_gbd_o3_copd_upper_lccmin_total	mort_2050_gbd_o3_copd_lower_lccmin_total	mort_2050_gbd_o3_copd_lccfifth_total	mort_2050_gbd_o3_copd_upper_lccfifth_total	mort_2050_gbd_o3_copd_lower_lccfifth_total	mort_2050_pop2015_gbd_o3_copd_lccmin_total	mort_2050_pop2015_gbd_o3_copd_upper_lccmin_total	mort_2050_pop2015_gbd_o3_copd_lower_lccmin_total	mort_2050_pop2015_gbd_o3_copd_lccfifth_total	mort_2050_pop2015_gbd_o3_copd_upper_lccfifth_total	mort_2050_pop2015_gbd_o3_copd_lower_lccfifth_total	mort_2050_age2015_gbd_o3_copd_lccmin_total	mort_2050_age2015_gbd_o3_copd_upper_lccmin_total	mort_2050_age2015_gbd_o3_copd_lower_lccmin_total	mort_2050_age2015_gbd_o3_copd_lccfifth_total	mort_2050_age2015_gbd_o3_copd_upper_lccfifth_total	mort_2050_age2015_gbd_o3_copd_lower_lccfifth_total	mort_2050_bm2015_gbd_o3_copd_lccmin_total	mort_2050_bm2015_gbd_o3_copd_upper_lccmin_total	mort_2050_bm2015_gbd_o3_copd_lower_lccmin_total	mort_2050_bm2015_gbd_o3_copd_lccfifth_total	mort_2050_bm2015_gbd_o3_copd_upper_lccfifth_total	mort_2050_bm2015_gbd_o3_copd_lower_lccfifth_total	yll_2015_gbd_o3_copd_lccmin_total	yll_2015_gbd_o3_copd_upper_lccmin_total	yll_2015_gbd_o3_copd_lower_lccmin_total	yll_2015_gbd_o3_copd_lccfifth_total	yll_2015_gbd_o3_copd_upper_lccfifth_total	yll_2015_gbd_o3_copd_lower_lccfifth_total	yll_2050_gbd_o3_copd_lccmin_total	yll_2050_gbd_o3_copd_upper_lccmin_total	yll_2050_gbd_o3_copd_lower_lccmin_total
Andhra Pradesh	88.7289	89.1709	94.3758	69.9142	72.0487	77.3118	83392712	103947368	83299608	103831056	7984.88	13656	3253.24	6841.36	12444.1	2259.88	23357.4	39979.6	9489.83	20011.7	36434.6	6582.97	18741.9	32053	7635.92	16057.8	29208.4	5304.32	7901.48	13524.5	3210.27	6769.67	12325.3	2226.92	28786.7	49272.5	11695.7	24663.3	44903.6	8113.13	122305	209171	49830.4	104790	190607	34614.8	273733	468533	111214
Arunachal Pradesh	91.6249	89.1709	94.3758	60.0749	72.0487	77.3118	1.19347e+06	1.60792e+06	1186473	1.59829e+06	131.552	222.135	54.3395	115.623	205.618	40.2624	416.163	702.016	172.659	365.535	649.454	127.957	310.334	524.097	128.154	272.695	485.06	94.8976	140.237	236.534	58.195	123.197	218.847	43.1481	512.871	865.149	212.782	450.479	800.374	157.693	2009.21	3392.43	830.039	1766.14	3140.42	615.22	4858.59	8194.95	2016.14
Assam	109.836	89.1709	94.3758	74.4163	72.0487	77.3118	27336944	34832384	27336944	34832384	3462.62	5515.98	1674.62	3110.84	5152.89	1362.07	10361.1	16506.6	5009.91	9308.53	15420.1	4074.66	8131.1	12953	3932.39	7304.95	12100.3	3198.37	3503.75	5581.88	1694.18	3147.83	5214.52	1377.94	12768.7	20342.1	6174.04	11471.5	19003.2	5021.48	53094	84580.9	25677.2	47698.7	79011.7	20883.6	121541	193633	58767.3
Bihar	95.897	89.1709	94.3758	85.082	72.0487	77.3118	113449120	150475520	113449120	150475520	12081.6	17861.3	7112.41	10561.9	16195.4	5818.2	37207	55008.2	21902.5	32527.4	49878.3	17917.2	28083.4	41520.8	16530.4	24552.5	37650.3	13523.2	12747.1	18844.3	7505.05	11142.9	17085.6	6138.94	45811.1	67729.3	26967.1	40049.7	61413.5	22060.4	185270	273899	109070	161964	248351	89222.2	439128	649196	258525
Chhattisgarh	92.7402	89.1709	94.3758	77.5299	72.0487	77.3118	34378536	44509964	34378536	44509964	3459.98	5405.66	1815.72	2992.92	4898.99	1415.58	10513.5	16425.6	5517.41	9094.17	14885.8	4301.42	8121.16	12688	4261.81	7024.9	11498.8	3322.61	3556.57	5556.54	1866.46	3076.42	5035.65	1455.11	12957.3	20243.6	6799.89	11208	18345.9	5301.25	52996.9	82799.3	27811.7	45842.9	75038.5	21682.6	123211	192497	64660.3
Delhi	94.3511	89.1709	94.3758	74.4196	72.0487	77.3118	8750630	11683244	8750630	11683244	900.978	1686.66	236.635	782.619	1567.48	130.197	2823.64	5286.43	741.132	2452.74	4912.97	407.57	2114.75	3958.87	555.424	1836.94	3679.14	305.596	955.197	1788.32	250.714	829.725	1661.98	137.875	3479.98	6515.22	913.402	3022.86	6054.95	502.307	13800.4	25834.7	3624.57	11987.5	24009.2	1994.25	33091.2	61953.3	8685.56
Goa	95.4343	89.1709	94.3758	65.6167	72.0487	77.3118	118917	138751	118917	138751	12.5346	24.7015	2.09315	10.9337	23.138	0.623881	34.3279	67.6489	5.73242	29.9435	63.3669	1.70859	29.4208	57.9787	4.91299	25.6632	54.3088	1.46436	11.6126	22.8846	1.93919	10.1295	21.4361	0.577992	42.3071	83.3734	7.06488	36.9037	78.0961	2.10574	191.994	378.356	32.0611	167.472	354.407	9.55606	402.299	792.799	67.1801
Gujarat	79.084	89.1709	94.3758	62.7406	72.0487	77.3118	62584584	80529248	62584584	80529248	5022.4	9488.67	1371.3	4141.11	8557.66	611.442	15152.8	28622.5	4141.52	12493.4	25813	1848.63	11786	22266.7	3218.14	9717.93	20082	1435.05	5128.38	9687.36	1401.55	4228.27	8736.39	625.475	18672.6	35271.1	5103.67	15395.6	31808.9	2278.22	76931.5	145344	21005	63432.1	131084	9365.66	177617	335510	48544
Haryana	99.2408	89.1709	94.3758	80.4184	72.0487	77.3118	40580432	52811912	40580432	52811912	4386.88	7541.46	1707.42	3843.4	6979.94	1226.23	13383.7	23004.1	5213.91	11723.1	21287.8	3744.01	10296.8	17701.1	4007.62	9021.13	16383.1	2878.18	4527.5	7781.94	1763.79	3965.76	7201.36	1266.54	16494.6	28351.2	6425.85	14448.1	26236	4614.28	67194.4	115514	26152.9	58869.9	106913	18782.4	156848	269592	61103.5
Himachal Pradesh	79.6698	89.1709	94.3758	68.0872	72.0487	77.3118	5.11424e+06	6.41832e+06	5.11424e+06	6.41832e+06	487.441	792.422	231.286	417.239	716.66	170.959	1436.87	2336.08	681.586	1230.03	2112.89	503.834	1144.46	1860.46	543.08	979.612	1682.56	401.424	485.955	790.093	230.5	416.009	714.616	170.388	1770.85	2879.08	840.012	1515.94	2604.01	620.943	7464.87	12135.7	3541.83	6389.84	10975.5	2618	16835.1	27371.4	7985.28
Jammu and Kashmir	77.2676	89.1709	94.3758	66.7981	72.0487	77.3118	11051375	14577304	11051375	14577304	873.214	1369.26	461.048	717.678	1195.74	330.549	2695.2	4224.42	1424.66	2214.33	3687.82	1021.27	2048.91	3212.87	1081.76	1683.98	2805.77	775.577	912.588	1430.32	482.431	749.742	1248.6	345.827	3320.78	5204.98	1755.29	2728.31	4543.87	1258.29	13375	20972.9	7061.89	10992.7	18315.2	5063.03	31596.8	49523.6	16702.5
Jharkhand	92.6897	89.1709	94.3758	81.2386	72.0487	77.3118	41394032	54050672	41394032	54050672	4216.75	6376.74	2377.78	3655.7	5762.51	1899.88	12919.5	19537.8	7284.96	11199.8	17655.1	5820.22	9897.45	14967.3	5581.05	8580.56	13525.6	4459.34	4370.46	6609.34	2464.4	3788.73	5972.45	1968.89	15922.5	24079.2	8978.29	13803.1	21758.8	7173.08	64588.6	97673.4	36420.7	55994.8	88265.2	29100.6	151407	228969	85374.8
Karnataka	92.1223	89.1709	94.3758	66.5166	72.0487	77.3118	66060040	84398808	66060040	84398808	6597.56	12167.5	1910.12	5698.77	11250	1110.39	19781.4	36458.3	5748.38	17086.1	33705.9	3350.4	15485.6	28559.3	4483.38	13376	26405.7	2606.27	6691.76	12333.3	1944.59	5779.96	11402.2	1133.39	24379.5	44932.7	7084.55	21057.6	41540.6	4129.18	101056	186372	29257.5	87288.8	172318	17008	231825	427266	67367.1
Kerala	106.098	89.1709	94.3758	74.8216	72.0487	77.3118	23436808	28530448	23436808	28530448	2836.18	5097.17	861.233	2530.14	4796.23	580.787	8099.8	14550.4	2465.9	7225.24	13690.1	1664.68	6657.01	11963.9	2021.46	5938.68	11257.6	1363.21	2740.04	4922.19	834.176	2444.19	4631.16	563.137	9982.53	17932.6	3039.07	8904.69	16872.3	2051.62	43442.2	78074	13191.6	38754.5	73464.4	8895.99	94924.1	170521	28898.6
Madhya Pradesh	83.2122	89.1709	94.3758	71.8727	72.0487	77.3118	80659536	104335640	80659536	104335640	6943.81	11523.1	3160.7	5817.58	10297.8	2199.52	21076.9	34983.1	9589.19	17657.4	31262.8	6670.77	16298.3	27046.8	7418.7	13654.9	24170.8	5162.65	7130.02	11834.3	3243.88	5973.24	10575.7	2256.62	25976.1	43114.6	11818.1	21761.7	38529.6	8221.34	106359	176501	48412.8	89108.6	157733	33690.3	247007	409978	112379
Maharashtra	90.2557	89.1709	94.3758	71.7822	72.0487	77.3118	91631392	117268384	91631392	117268384	8780.29	16272.8	2506.99	7523.96	14981.1	1394.42	26345.6	48867.7	7491.45	22571	44987.1	4148.58	20608.8	38195.1	5884.34	17660	35163.2	3272.95	8912.33	16531.2	2534.25	7635.44	15218.5	1403.4	32469.4	60226.7	9232.78	27817.5	55444	5112.89	134489	249253	38399.9	115246	229467	21358.6	308753	572696	87794.7
Manipur	109.706	89.1709	94.3758	61.0842	72.0487	77.3118	3.35785e+06	4436950	3.35785e+06	4436950	435.363	768.459	141.234	392.692	727.061	101.75	1350.79	2383.62	438.918	1218.34	2255.08	316.38	1022.19	1804.29	331.586	922.004	1707.1	238.88	456.81	806.081	148.442	412.018	762.613	107.003	1664.79	2937.71	540.947	1501.55	2779.29	389.924	6669.46	11772.3	2163.56	6015.76	11138.1	1558.68	15830.6	27934.7	5143.87
Meghalaya	104.996	89.1709	94.3758	74.0464	72.0487	77.3118	5.39781e+06	7100907	5.39781e+06	7100907	651.818	1065.61	294.827	581.297	992.892	232.199	2011.5	3289.15	909.341	1793.72	3064.57	715.939	1529.93	2501.18	692.011	1364.4	2330.49	545.011	680.46	1112.67	307.617	606.787	1036.7	242.192	2479.05	4053.69	1120.71	2210.65	3776.9	882.354	9983.99	16322.2	4515.91	8903.8	15208.3	3556.62	23573.4	38546.6	10656.9
Mizoram	122.735	89.1709	94.3758	65.3375	72.0487	77.3118	1.04309e+06	1.35649e+06	1.04309e+06	1.35649e+06	151.8	265.208	48.6907	138.91	253.105	36.4736	463.56	809.842	148.708	424.211	772.899	111.411	356.366	622.603	114.305	326.107	594.192	85.6246	156.785	273.905	50.2967	143.476	261.41	37.6818	571.315	998.09	183.275	522.819	952.56	137.308	2325.33	4062.56	745.859	2127.88	3877.17	558.715	5432.64	9490.86	1742.76
Nagaland	112.228	89.1709	94.3758	68.522	72.0487	77.3118	2.03641e+06	2436697	2.03641e+06	2436697	268.386	450.738	108.145	242.529	425.038	84.584	753.812	1265.42	304.287	681.161	1193.18	238.105	630.066	1058.17	253.869	569.36	997.836	198.556	254.955	427.983	102.921	230.383	403.554	80.5377	929.036	1559.57	375.018	839.497	1470.54	293.451	4111.25	6904.64	1656.57	3715.15	6510.95	1295.65	8834.22	14829.9	3566.06
Orissa	98.7826	89.1709	94.3758	80.3843	72.0487	77.3118	41579948	52332608	41579948	52332608	4527.62	7177.46	2273.73	3971.61	6584.79	1791.35	13374.1	21201.3	6716.57	11731.6	19450.4	5291.53	10627.1	16846.7	5336.84	9322.06	15455.6	4204.6	4524.27	7172.09	2272.12	3968.61	6579.79	1790.05	16482.8	26129.4	8277.78	14458.5	23971.5	6521.5	69350.2	109938	34827	60833.7	100860	27438.3	156736	248465	78713.6
Punjab	102.205	89.1709	94.3758	80.5494	72.0487	77.3118	29550600	37397320	29550600	37397320	3393.65	5815.41	1314.93	3007.29	5421.87	969.315	10039.5	17202.1	3891.49	8896.47	16037.8	2869.06	7956.96	13634.8	3083.41	7051.09	12712.1	2273.07	3404.45	5833.73	1319.29	3016.85	5438.92	972.573	12365.2	21186.8	4793.31	10957.4	19752.7	3534.03	51990.2	89091.8	20144.2	46071.3	83062.9	14849.4	117783	201820	45649.6
Rajasthan	78.0478	89.1709	94.3758	68.524	72.0487	77.3118	85909440	111824232	85909440	111824232	6986.03	11072.6	3605.5	5780.33	9735.18	2590.11	21303.4	33775.8	10987	17624.7	29695.2	7888.9	16391.9	25980.4	8459.95	13563	22842.4	6077.59	7212.11	11434.7	3719.47	5966.57	10053.1	2670.53	26250	41618.3	13538.2	21717.2	36590.4	9720.87	107012	169611	55228.9	88543	149123	39675.1	249746	395966	128802
Sikkim	82.0381	89.1709	94.3758	67.2964	72.0487	77.3118	461407	529394	461407	529394	44.8304	68.5336	24.8924	38.0251	61.0048	19.1439	134.28	205.322	74.5271	113.898	182.774	57.3092	119.702	183.305	66.233	101.505	163.18	50.8586	40.5877	61.9584	22.603	34.4356	55.1504	17.407	165.243	252.66	91.7155	140.161	224.913	70.5279	631.223	963.778	351.381	535.504	857.854	270.538	1405.06	2144.84	782.485
Tamil Nadu	82.3597	89.1709	94.3758	65.9647	72.0487	77.3118	72188944	91856056	72188944	91856056	6057.79	9905.73	2869.23	5045.77	8796.28	2009.82	18086.7	29574.1	8568.05	15064	26260.2	6001.27	14218.7	23250.5	6734.58	11843.3	20646.4	4717.39	6118.45	10004.5	2898.45	5095.92	8883.44	2030.14	22290.8	36448.3	10559.6	18565.5	32364.2	7396.22	92788	151727	43948.4	77286.7	134734	30784.6	211963	346588	100412
Tripura	112.185	89.1709	94.3758	74.6143	72.0487	77.3118	2362355	3.04297e+06	2362355	3.04297e+06	280.487	471.052	114.07	252.356	442.846	88.5986	848.19	1424.25	345.059	763.2	1339.04	268.098	657.573	1104.31	267.436	591.63	1038.2	207.728	285.108	478.696	116.013	256.558	450.076	90.159	1057.07	1775.3	429.868	951.033	1668.97	333.857	4299.44	7220.59	1748.47	3868.2	6788.2	1358.01	10112.2	16984.4	4111.34
Uttar Pradesh	93.1987	89.1709	94.3758	80.2327	72.0487	77.3118	213275600	275906368	213275600	275906368	22001.9	34074.7	11733	19119.3	30949.7	9260.94	66728.8	103378	35556.6	57985.8	93900.4	28058.2	51582	79889.3	27504.3	44824.8	72564	21709.4	22602.8	35015.1	12045.4	19640.9	31804.4	9505.21	82231.2	127395	43816.7	71457.2	115716	34576.4	337053	521997	179743	292893	474123	141873	782582	1.21236e+06	417028
Uttaranchal	81.0412	89.1709	94.3758	67.8845	72.0487	77.3118	6097499	7775376	6097499	7775376	548.085	851.496	293.665	463.879	758.656	222.378	1607.5	2497.58	861.033	1361.04	2225.91	652.349	1266.36	1967.89	678.148	1071.62	1753.18	513.295	558.386	867.173	299.385	472.88	772.92	226.984	1977.02	3071.81	1058.87	1673.88	2737.67	802.196	8407.8	13062.1	4505	7116.33	11638.2	3411.65	19114.5	29691.1	10243.7
West Bengal	97.3314	89.1709	94.3758	82.5888	72.0487	77.3118	95449800	119918448	95449800	119918448	10104.1	15486.7	5494.06	8882.82	14171.1	4441.42	29777.9	45637.4	16194.8	26177.8	41759.1	13091.9	23704.7	36332.2	12889.7	20839.4	33245.6	10420.1	10036	15380	5459.08	8822.65	14072.8	4413.33	36929.8	56605.7	20078.2	32465.4	51796.5	16230.3	154895	237413	84221	136171	217243	68083.4	352501	540350	191617
[truncated: 141 more columns]

## Sheet: IND -10%
state	o3_3mDMA1_state	o3_3mDMA1_country	o3_3mDMA1_country_pop_weighted	o3_ADM8h_state	o3_ADM8h_country	o3_ADM8h_country_pop_weighted	pop_2015	pop_2050	pop_2015_o3_metric_50	pop_2050_o3_metric_50	mort_2015_gbd_o3_copd_lccmin_total	mort_2015_gbd_o3_copd_upper_lccmin_total	mort_2015_gbd_o3_copd_lower_lccmin_total	mort_2015_gbd_o3_copd_lccfifth_total	mort_2015_gbd_o3_copd_upper_lccfifth_total	mort_2015_gbd_o3_copd_lower_lccfifth_total	mort_2050_gbd_o3_copd_lccmin_total	mort_2050_gbd_o3_copd_upper_lccmin_total	mort_2050_gbd_o3_copd_lower_lccmin_total	mort_2050_gbd_o3_copd_lccfifth_total	mort_2050_gbd_o3_copd_upper_lccfifth_total	mort_2050_gbd_o3_copd_lower_lccfifth_total	mort_2050_pop2015_gbd_o3_copd_lccmin_total	mort_2050_pop2015_gbd_o3_copd_upper_lccmin_total	mort_2050_pop2015_gbd_o3_copd_lower_lccmin_total	mort_2050_pop2015_gbd_o3_copd_lccfifth_total	mort_2050_pop2015_gbd_o3_copd_upper_lccfifth_total	mort_2050_pop2015_gbd_o3_copd_lower_lccfifth_total	mort_2050_age2015_gbd_o3_copd_lccmin_total	mort_2050_age2015_gbd_o3_copd_upper_lccmin_total	mort_2050_age2015_gbd_o3_copd_lower_lccmin_total	mort_2050_age2015_gbd_o3_copd_lccfifth_total	mort_2050_age2015_gbd_o3_copd_upper_lccfifth_total	mort_2050_age2015_gbd_o3_copd_lower_lccfifth_total	mort_2050_bm2015_gbd_o3_copd_lccmin_total	mort_2050_bm2015_gbd_o3_copd_upper_lccmin_total	mort_2050_bm2015_gbd_o3_copd_lower_lccmin_total	mort_2050_bm2015_gbd_o3_copd_lccfifth_total	mort_2050_bm2015_gbd_o3_copd_upper_lccfifth_total	mort_2050_bm2015_gbd_o3_copd_lower_lccfifth_total	yll_2015_gbd_o3_copd_lccmin_total	yll_2015_gbd_o3_copd_upper_lccmin_total	yll_2015_gbd_o3_copd_lower_lccmin_total	yll_2015_gbd_o3_copd_lccfifth_total	yll_2015_gbd_o3_copd_upper_lccfifth_total	yll_2015_gbd_o3_copd_lower_lccfifth_total	yll_2050_gbd_o3_copd_lccmin_total	yll_2050_gbd_o3_copd_upper_lccmin_total	yll_2050_gbd_o3_copd_lower_lccmin_total
Andhra Pradesh	88.8696	89.1672	94.2413	69.9061	71.9577	77.078	83392712	103947368	83299608	103831056	7988.77	13690.6	3231.89	6845.35	12479.7	2238.09	23368.5	40080.1	9426.99	20023.1	36538.3	6518.86	18751	32134.1	7585.79	16067.2	29292	5253.17	7905.22	13558.5	3189.01	6773.52	12360.4	2205.23	28800.3	49396.4	11618.2	24677.3	45031.4	8034.12	122365	209700	49503.2	104851	191153	34281.1	273863	469712	110478
Arunachal Pradesh	91.7126	89.1672	94.2413	60.0478	71.9577	77.078	1.19347e+06	1.60792e+06	1186473	1.59829e+06	131.835	222.699	54.3047	115.913	206.199	40.2269	417.001	703.665	172.569	366.394	651.155	127.865	311	525.42	128.074	273.379	486.425	94.8168	140.519	237.092	58.1635	123.487	219.422	43.116	513.904	867.182	212.671	451.538	802.471	157.579	2013.54	3401.05	829.497	1770.59	3149.31	614.667	4868.39	8214.27	2015.05
Assam	109.915	89.1672	94.2413	74.2064	71.9577	77.078	27336944	34832384	27336944	34832384	3467.72	5532.07	1669.23	3116.07	5169.48	1356.57	10376.4	16554.8	4993.78	9324.21	15469.9	4058.2	8143.05	12990.8	3919.72	7317.21	12139.2	3185.44	3508.92	5598.19	1688.73	3153.14	5231.35	1372.37	12787.5	20401.5	6154.16	11490.8	19064.5	5001.2	53171.9	84827.3	25594.4	47778.6	79265.9	20799.1	121719	194198	58577.8
Bihar	95.629	89.1672	94.2413	84.6342	71.9577	77.078	113449120	150475520	113449120	150475520	12023.6	17819.2	7048.02	10502.4	16151.9	5752.5	37027.6	54876.6	21704.5	32343.4	49742.7	17715.1	27947.9	41423	16379.6	24413.5	37549.4	13369.3	12686	18799.2	7437.96	11080.2	17039	6070.48	45590.2	67567.4	26723.1	39823	61246.5	21811.4	184380	273253	108083	161052	247684	88215.7	437019	647642	256202
Chhattisgarh	92.8897	89.1672	94.2413	77.4844	71.9577	77.078	34378536	44509964	34378536	44509964	3465.72	5424.46	1811.02	2998.82	4918.38	1410.78	10530.9	16482.3	5503.37	9112.03	14944.3	4287.09	8134.65	12732.1	4250.78	7038.74	11544.3	3311.36	3562.46	5575.73	1861.71	3082.47	5055.45	1450.26	12978.8	20313.5	6782.59	11230.1	18418	5283.59	53085	83087.2	27739.7	45933.3	75335.4	21609.2	123415	193162	64495.8
Delhi	94.3704	89.1672	94.2413	73.6362	71.9577	77.078	8750630	11683244	8750630	11683244	903.092	1682.94	241.534	784.789	1563.64	135.196	2830.24	5274.71	756.484	2459.5	4900.88	423.234	2119.71	3950.14	566.921	1842.03	3670.13	317.327	957.427	1784.36	255.907	832.013	1657.89	143.174	3488.1	6500.78	932.323	3031.19	6040.05	521.612	13832.8	25777.7	3699.6	12020.7	23950.4	2070.81	33168.4	61816	8865.47
Goa	95.5159	89.1672	94.2413	65.6084	71.9577	77.078	118917	138751	118917	138751	12.5529	24.7373	2.09315	10.9525	23.1749	0.623881	34.3782	67.7469	5.73242	29.9952	63.468	1.70859	29.4639	58.0627	4.91299	25.7074	54.3954	1.46436	11.6296	22.9178	1.93919	10.1469	21.4703	0.577992	42.3691	83.4941	7.06488	36.9673	78.2207	2.10574	192.275	378.904	32.0611	167.761	354.973	9.55606	402.889	793.948	67.1801
Gujarat	78.7743	89.1672	94.2413	62.794	71.9577	77.078	62584584	80529248	62584584	80529248	4986.55	9355.95	1418.73	4104.33	8420.77	658.822	15044.6	28222	4284.66	12382.4	25399.8	1991.69	11701.8	21955.2	3329.43	9631.61	19760.7	1546.23	5091.76	9551.8	1450	4190.71	8596.56	673.898	18539.3	34777.6	5280.05	15258.8	31299.9	2454.51	76382.3	143312	21731.5	62868.7	128987	10091.4	176349	330815	50221.9
Haryana	98.9968	89.1672	94.2413	80.0656	71.9577	77.078	40580432	52811912	40580432	52811912	4362.18	7526.32	1675.73	3818.07	6964.32	1193.89	13309	22958.4	5117.84	11646.5	21240.7	3645.99	10238.8	17665.6	3933.23	8961.66	16346.5	2802.28	4502.23	7766.5	1731.29	3939.84	7185.43	1233.38	16402.6	28294.9	6307.44	14353.6	26178	4493.47	66816.1	115282	25667.4	58481.8	106674	18287	155972	269057	59977.6
Himachal Pradesh	79.6913	89.1672	94.2413	68.0368	71.9577	77.078	5.11424e+06	6.41832e+06	5.11424e+06	6.41832e+06	487.821	793.746	230.832	417.628	718.026	170.495	1438.01	2340.05	680.25	1231.21	2116.98	502.47	1145.34	1863.57	542.012	980.521	1685.76	400.334	486.344	791.435	230.049	416.408	716	169.928	1772.26	2883.96	838.365	1517.39	2609.04	619.263	7470.69	12156	3534.88	6395.81	10996.5	2610.92	16848.5	27417.9	7969.65
Jammu and Kashmir	77.3256	89.1672	94.2413	66.6929	71.9577	77.078	11051375	14577304	11051375	14577304	873.103	1367.64	462.028	717.564	1194.08	331.55	2694.77	4219.29	1427.6	2213.88	3682.53	1024.27	2048.65	3209.08	1084.06	1683.72	2801.86	777.927	912.439	1428.58	483.426	749.589	1246.81	346.842	3320.24	5198.66	1758.91	2727.76	4537.35	1261.99	13373.3	20948.1	7076.91	10990.9	18289.6	5078.35	31591.7	49463.4	16736.9
Jharkhand	93.0359	89.1672	94.2413	81.027	71.9577	77.078	41394032	54050672	41394032	54050672	4235.86	6433.78	2365.61	3675.3	5821.35	1887.46	12977.6	19712.2	7247.28	11259.4	17834.9	5781.77	9942.29	15101.2	5552.49	8626.55	13663.7	4430.19	4390.13	6668.33	2451.65	3808.9	6033.3	1955.89	15994.1	24294.1	8931.86	13876.6	21980.5	7125.7	64881.2	98547.1	36234.4	56295	89166.4	28910.5	152089	231013	84933.2
Karnataka	92.2984	89.1672	94.2413	66.4927	71.9577	77.078	66060040	84398808	66060040	84398808	6614.58	12205.7	1907	5716.22	11289.3	1107.17	19832.1	36572.7	5738.21	17138.1	33823.9	3339.92	15525.6	28648.8	4476.06	13417	26498	2598.71	6708.91	12372	1941.15	5797.56	11442.1	1129.84	24441.9	45073.7	7072.01	21121.7	41686	4116.25	101316	186956	29209.8	87556.1	172920	16958.6	232419	428607	67247.9
Kerala	106.195	89.1672	94.2413	74.6655	71.9577	77.078	23436808	28530448	23436808	28530448	2840.6	5106.9	861.077	2534.67	4806.27	580.628	8112.59	14578.5	2465.6	7238.37	13719.1	1664.38	6667.37	11986.8	2021.1	5949.31	11281.1	1362.83	2744.37	4931.68	834.075	2448.63	4640.95	563.034	9998.29	17967.1	3038.71	8920.87	16907.9	2051.25	43509.8	78223.1	13189.2	38823.9	73618.2	8893.55	95074	170850	28895.1
Madhya Pradesh	83.3163	89.1672	94.2413	71.8933	71.9577	77.078	80659536	104335640	80659536	104335640	6955.11	11522.8	3179.99	5829.17	10297.4	2219.2	21110.5	34981.2	9647.04	17691.8	31260.8	6729.8	16324.8	27045.9	7463.98	13682.1	24169.9	5208.85	7141.37	11833.6	3263.45	5984.88	10575.1	2276.59	26017.5	43112.3	11889.4	21804.2	38527.2	8294.09	106532	176496	48708.3	89286.2	157727	33991.8	247401	409955	113057
Maharashtra	90.3759	89.1672	94.2413	71.8033	71.9577	77.078	91631392	117268384	91631392	117268384	8788.04	16306.8	2491.72	7531.92	15016.1	1378.86	26367.5	48966.9	7445.58	22593.4	45089.4	4101.83	20627.1	38274.9	5848.5	17678.7	35245.5	3236.43	8919.73	16564.8	2518.73	7643.03	15253.1	1387.59	32496.4	60348.9	9176.25	27845.1	55570.1	5055.27	134608	249774	38166	115367	230004	21120.2	309009	573859	87257.1
Manipur	109.926	89.1672	94.2413	60.9513	71.9577	77.078	3.35785e+06	4436950	3.35785e+06	4436950	436.335	770.975	140.804	393.689	729.657	101.311	1353.76	2391.4	437.514	1221.38	2263.11	314.948	1024.48	1810.2	330.575	924.348	1713.19	237.849	457.813	808.713	147.967	413.046	765.328	106.518	1668.45	2947.3	539.216	1505.3	2789.19	388.158	6684.36	11810.9	2156.96	6031.05	11177.9	1551.95	15865.3	28025.9	5127.41
Meghalaya	105.139	89.1672	94.2413	73.952	71.9577	77.078	5.39781e+06	7100907	5.39781e+06	7100907	652.766	1068.08	294.562	582.269	995.432	231.928	2014.42	3296.74	908.52	1796.71	3072.39	715.102	1532.15	2506.96	691.389	1366.69	2336.45	544.376	681.447	1115.24	307.339	607.8	1039.34	241.908	2482.65	4063.04	1119.7	2214.34	3786.54	881.322	9998.5	16359.9	4511.85	8918.7	15247.2	3552.48	23607.6	38635.5	10647.2
Mizoram	122.744	89.1672	94.2413	65.2306	71.9577	77.078	1.04309e+06	1.35649e+06	1.04309e+06	1.35649e+06	151.839	265.337	48.6302	138.95	253.239	36.4119	463.685	810.243	148.53	424.34	773.313	111.229	356.458	622.907	114.163	326.201	594.506	85.4799	156.827	274.04	50.2364	143.52	261.55	37.6203	571.47	998.585	183.056	522.978	953.071	137.085	2325.93	4064.54	744.933	2128.5	3879.22	557.77	5434.11	9495.56	1740.68
Nagaland	112.351	89.1672	94.2413	68.4274	71.9577	77.078	2.03641e+06	2436697	2.03641e+06	2436697	268.813	451.741	107.983	242.966	426.072	84.4187	755.086	1268.35	303.863	682.469	1196.21	237.672	631.067	1060.53	253.488	570.388	1000.26	198.168	255.386	428.974	102.778	230.825	404.576	80.3912	930.607	1563.17	374.495	841.109	1474.27	292.918	4117.79	6920	1654.09	3721.85	6526.8	1293.12	8849.16	14864.2	3561.08
Orissa	98.9729	89.1672	94.2413	80.2589	71.9577	77.078	41579948	52332608	41579948	52332608	4529.06	7201.94	2256.22	3973.08	6610.04	1773.48	13378.8	21274.2	6665.15	11736.3	19525.6	5239.06	10630.5	16904.2	5295.73	9325.5	15514.9	4162.66	4525.85	7196.74	2254.72	3970.23	6605.21	1772.3	16488.6	26219.2	8214.41	14464.4	24064.1	6456.84	69372.1	110313	34558.8	60856.2	101247	27164.6	156791	249319	78111
Punjab	102.16	89.1672	94.2413	80.3368	71.9577	77.078	29550600	37397320	29550600	37397320	3393.39	5829.1	1303.23	3007.03	5435.99	957.382	10038.9	17243.1	3856.81	8895.92	16080.1	2833.68	7956.31	13666.9	3055.93	7050.42	12745.2	2245.03	3404.31	5847.65	1307.59	3016.71	5453.28	960.636	12364.5	21237.3	4750.55	10956.7	19804.8	3490.4	51986.3	89301.5	19965.1	46067.3	83279.1	14666.7	117777	202302	45243.7
Rajasthan	77.8845	89.1672	94.2413	68.5279	71.9577	77.078	85909440	111824232	85909440	111824232	6974.02	11008.7	3633.77	5768.01	9669.23	2618.96	21267.1	33580.6	11073.9	17587.4	29493.9	7977.57	16363.7	25830.5	8526.28	13534.1	22687.7	6145.26	7199.8	11368.6	3748.92	5953.94	9984.87	2700.57	26205.2	41377.9	13645.3	21671.3	36342.3	9830.1	106828	168632	55662.1	88354.2	148113	40117.1	249320	393677	129821
Sikkim	82.1913	89.1672	94.2413	67.2306	71.9577	77.078	461407	529394	461407	529394	44.9494	68.9718	24.79	38.1472	61.4568	19.0394	134.635	206.631	74.2195	114.262	184.124	56.9953	120.01	184.451	65.949	101.821	164.362	50.5688	40.6985	62.3619	22.5136	34.5493	55.5666	17.3158	165.68	254.27	91.3371	140.61	226.575	70.1418	632.939	970.04	349.982	537.264	864.314	269.11	1408.89	2158.81	779.39
Tamil Nadu	82.0414	89.1672	94.2413	65.7578	71.9577	77.078	72188944	91856056	72188944	91856056	6011.27	9859.85	2826.52	4998.05	8748.96	1966.24	17946.4	29435.7	8439.49	14920.1	26117.4	5870.09	14109.5	23142.8	6634.33	11731.3	20535.3	4615.1	6071.01	9957.65	2854.95	5047.25	8835.14	1985.76	22117.9	36277.8	10401.2	18388.2	32188.2	7234.54	92075.5	151025	43294.2	76555.8	134009	30117.1	210320	344966	98905
Tripura	112.814	89.1672	94.2413	74.6273	71.9577	77.078	2362355	3.04297e+06	2362355	3.04297e+06	282.6	474.018	115.147	254.524	445.905	89.6979	854.584	1433.24	348.302	769.759	1348.32	271.407	662.526	1111.27	269.957	596.711	1045.37	210.3	287.254	481.72	117.093	258.76	453.195	91.2608	1065.06	1786.49	433.975	959.23	1680.51	338.047	4331.84	7266.04	1765	3901.44	6835.08	1374.88	10188.7	17091.4	4150.97
Uttar Pradesh	92.9608	89.1672	94.2413	79.8791	71.9577	77.078	213275600	275906368	213275600	275906368	21911	34087.7	11565.4	19026.1	30963.1	9089.96	66451.9	103415	35047.6	57701.7	93938.8	27538.9	51368.9	79919.9	27111.2	44606.2	72595.5	21308.2	22509	35027.7	11873.1	19544.8	31817.4	9329.42	81890	127441	43189.5	71107.1	115763	33936.4	335661	522197	177176	291466	474329	139254	779336	1.2128e+06	411061
Uttaranchal	80.848	89.1672	94.2413	67.9195	71.9577	77.078	6097499	7775376	6097499	7775376	547.262	852.516	291.348	463.035	759.708	220.014	1604.88	2500.35	854.128	1358.36	2228.77	645.304	1264.56	1970.41	672.825	1069.78	1755.78	507.864	557.397	868.017	296.961	471.865	773.791	224.51	1973.82	3075.26	1050.39	1670.6	2741.23	793.539	8395.12	13077.6	4469.44	7103.32	11654.2	3375.37	19081.9	29721.9	10161.1
West Bengal	97.2392	89.1672	94.2413	82.1724	71.9577	77.078	95449800	119918448	95449800	119918448	10080.9	15485.4	5453.09	8858.97	14169.8	4399.62	29709.8	45633.8	16074.7	26107.9	41755.3	12969.4	23650.2	36329.2	12793.5	20783.4	33242.5	10322	10013	15378.9	5418.43	8799.06	14071.7	4371.86	36845.7	56600.5	19930.5	32379.1	51791.2	16079.6	154538	237392	83593.2	135806	217222	67442.8	351699	540296	190213
[truncated: 141 more columns]

## Sheet: RES -10%
state	o3_3mDMA1_state	o3_3mDMA1_country	o3_3mDMA1_country_pop_weighted	o3_ADM8h_state	o3_ADM8h_country	o3_ADM8h_country_pop_weighted	pop_2015	pop_2050	pop_2015_o3_metric_50	pop_2050_o3_metric_50	mort_2015_gbd_o3_copd_lccmin_total	mort_2015_gbd_o3_copd_upper_lccmin_total	mort_2015_gbd_o3_copd_lower_lccmin_total	mort_2015_gbd_o3_copd_lccfifth_total	mort_2015_gbd_o3_copd_upper_lccfifth_total	mort_2015_gbd_o3_copd_lower_lccfifth_total	mort_2050_gbd_o3_copd_lccmin_total	mort_2050_gbd_o3_copd_upper_lccmin_total	mort_2050_gbd_o3_copd_lower_lccmin_total	mort_2050_gbd_o3_copd_lccfifth_total	mort_2050_gbd_o3_copd_upper_lccfifth_total	mort_2050_gbd_o3_copd_lower_lccfifth_total	mort_2050_pop2015_gbd_o3_copd_lccmin_total	mort_2050_pop2015_gbd_o3_copd_upper_lccmin_total	mort_2050_pop2015_gbd_o3_copd_lower_lccmin_total	mort_2050_pop2015_gbd_o3_copd_lccfifth_total	mort_2050_pop2015_gbd_o3_copd_upper_lccfifth_total	mort_2050_pop2015_gbd_o3_copd_lower_lccfifth_total	mort_2050_age2015_gbd_o3_copd_lccmin_total	mort_2050_age2015_gbd_o3_copd_upper_lccmin_total	mort_2050_age2015_gbd_o3_copd_lower_lccmin_total	mort_2050_age2015_gbd_o3_copd_lccfifth_total	mort_2050_age2015_gbd_o3_copd_upper_lccfifth_total	mort_2050_age2015_gbd_o3_copd_lower_lccfifth_total	mort_2050_bm2015_gbd_o3_copd_lccmin_total	mort_2050_bm2015_gbd_o3_copd_upper_lccmin_total	mort_2050_bm2015_gbd_o3_copd_lower_lccmin_total	mort_2050_bm2015_gbd_o3_copd_lccfifth_total	mort_2050_bm2015_gbd_o3_copd_upper_lccfifth_total	mort_2050_bm2015_gbd_o3_copd_lower_lccfifth_total	yll_2015_gbd_o3_copd_lccmin_total	yll_2015_gbd_o3_copd_upper_lccmin_total	yll_2015_gbd_o3_copd_lower_lccmin_total	yll_2015_gbd_o3_copd_lccfifth_total	yll_2015_gbd_o3_copd_upper_lccfifth_total	yll_2015_gbd_o3_copd_lower_lccfifth_total	yll_2050_gbd_o3_copd_lccmin_total	yll_2050_gbd_o3_copd_upper_lccmin_total	yll_2050_gbd_o3_copd_lower_lccmin_total
Andhra Pradesh	88.7338	88.9769	93.9363	69.8979	71.7616	76.7756	83392712	103947368	83299608	103831056	7967.69	13657	3220.74	6823.73	12445.1	2226.71	23308.8	39985.2	9394.83	19961.8	36440.5	6486.01	18701.5	32055.3	7559.64	16016.5	29210.7	5226.46	7885.01	13526.4	3178.13	6752.78	12327.3	2194.12	28726.7	49279.5	11578.6	24601.8	44910.8	7993.63	122042	209186	49332.6	104520	190623	34106.7	273163	468600	110101
Arunachal Pradesh	91.5668	88.9769	93.9363	60.0016	71.7616	76.7756	1.19347e+06	1.60792e+06	1186473	1.59829e+06	131.589	222.283	54.2361	115.661	205.77	40.1569	416.239	702.388	172.349	365.612	649.837	127.641	310.416	524.437	127.909	272.78	485.411	94.6481	140.264	236.662	58.0908	123.225	218.979	43.0418	512.964	865.607	212.4	450.575	800.847	157.304	2009.79	3394.72	828.462	1766.74	3142.78	613.611	4859.53	8199.39	2012.53
Assam	109.776	88.9769	93.9363	74.0823	71.7616	76.7756	27336944	34832384	27336944	34832384	3459.38	5521.27	1663.89	3107.53	5158.34	1351.12	10351.5	16522.5	4977.84	9298.66	15436.5	4041.93	8123.47	12965.4	3907.17	7297.12	12113	3172.64	3500.51	5587.26	1683.34	3144.51	5220.08	1366.88	12756.8	20361.7	6134.52	11459.4	19023.4	4981.16	53044	84661.5	25512.3	47647.3	79094.8	20715.3	121427	193818	58390.4
Bihar	95.1259	88.9769	93.9363	84.0611	71.7616	76.7756	113449120	150475520	113449120	150475520	11936.6	17690.9	6998.15	10413.1	16019.6	5701.61	36759.8	54481.5	21550.8	32068.6	49335	17558.3	27746.2	41124.1	16264.9	24206.5	37241.1	13252.3	12593.9	18664.2	7384.53	10985.8	16899.8	6015.97	45260.5	67080.7	26534.2	39484.8	60744.4	21618.6	183046	271286	107317	159683	245655	87434.3	433852	642986	254374
Chhattisgarh	92.8948	88.9769	93.9363	77.2596	71.7616	76.7756	34378536	44509964	34378536	44509964	3464.21	5425.22	1807.36	2997.26	4919.16	1407.05	10526.4	16485.1	5491.95	9107.36	14947.2	4275.44	8131.09	12733.9	4242.2	7035.08	11546.1	3302.59	3560.92	5576.68	1857.85	3080.88	5056.43	1446.32	12973.2	20317	6768.51	11224.3	18421.6	5269.23	53061.7	83098.8	27683.6	45909.4	75347.4	21552	123362	193195	64361.9
Delhi	93.2676	88.9769	93.9363	73.1516	71.7616	76.7756	8750630	11683244	8750630	11683244	888.129	1674.13	222.646	769.437	1554.56	115.924	2783.34	5247.1	697.334	2411.39	4872.4	362.882	2084.59	3929.48	522.589	1806	3648.82	272.093	941.564	1775.02	235.898	815.739	1648.26	122.758	3430.31	6466.74	859.424	2971.9	6004.95	447.231	13603.6	25642.9	3410.3	11785.6	23811.4	1775.62	32618.9	61492.4	8172.28
Goa	94.9565	88.9769	93.9363	65.6001	71.7616	76.7756	118917	138751	118917	138751	12.461	24.594	2.04239	10.8582	23.0271	0.572091	34.1264	67.3545	5.59342	29.7369	63.0632	1.56676	29.2481	57.7263	4.79385	25.4861	54.0485	1.3428	11.5445	22.785	1.89217	10.0595	21.3334	0.530012	42.0588	83.0105	6.89356	36.649	77.7218	1.93094	190.867	376.709	31.2836	166.316	352.709	8.7628	399.938	789.348	65.551
Gujarat	78.5317	88.9769	93.9363	62.7804	71.7616	76.7756	62584584	80529248	62584584	80529248	4977.51	9318.09	1434.42	4095.05	8381.71	675.252	15017.3	28108.1	4331.82	12354.5	25282.3	2041.14	11680.7	21866.4	3366.28	9609.89	19669.1	1584.81	5082.51	9513.19	1465.94	4181.21	8556.73	690.613	18505.7	34637.2	5338.19	15224.4	31155.1	2515.47	76243.8	142732	21971.9	62726.6	128388	10343.1	176029	329479	50774.4
Haryana	98.0988	88.9769	93.9363	79.5355	71.7616	76.7756	40580432	52811912	40580432	52811912	4315.6	7493.02	1620.61	3770.28	6929.97	1137.65	13166	22856.8	4948.2	11499.9	21135.9	3472.89	10129.5	17587.4	3803.84	8849.5	16265.8	2670.26	4453.88	7732.12	1673.9	3890.23	7149.96	1174.83	16226.4	28169.7	6098.37	14172.9	26048.8	4280.14	66102.7	114772	24823	57749.9	106147	17425.5	154297	267866	57989.5
Himachal Pradesh	79.4564	88.9769	93.9363	67.9279	71.7616	76.7756	5.11424e+06	6.41832e+06	5.11424e+06	6.41832e+06	482.087	786.961	226.644	411.747	711.027	166.222	1421.07	2319.98	667.876	1213.83	2096.28	489.845	1131.89	1847.64	532.182	966.718	1669.33	390.304	480.612	784.647	225.863	410.528	708.998	165.657	1751.38	2859.23	823.115	1495.97	2583.54	603.703	7382.87	12052	3470.72	6305.71	10889.2	2545.45	16650	27182.7	7824.63
Jammu and Kashmir	77.2273	88.9769	93.9363	66.7177	71.7616	76.7756	11051375	14577304	11051375	14577304	867.63	1364.96	455.36	711.95	1191.31	324.746	2678.09	4211.38	1407.12	2196.77	3674.38	1003.37	2035.8	3202.78	1068.41	1670.54	2795.36	761.959	906.798	1425.91	476.494	743.802	1244.06	339.769	3299.68	5188.91	1733.67	2706.67	4527.3	1236.23	13289.5	20907	6974.77	10904.9	18247.2	4974.13	31396.3	49370.9	16496.8
Jharkhand	92.7321	88.9769	93.9363	80.5595	71.7616	76.7756	41394032	54050672	41394032	54050672	4214.71	6400.03	2354.9	3653.6	5786.54	1876.53	12913	19609.2	7214.46	11193.2	17728.7	5748.28	9892.65	15022	5527.35	8575.63	13582	4404.54	4368.28	6633.5	2440.54	3786.49	5997.37	1944.56	15914.5	24167.2	8891.4	13795	21849.7	7084.42	64557.2	98030.1	36070.3	55962.7	88633.2	28743	151332	229806	84548.5
Karnataka	92.2424	88.9769	93.9363	66.4545	71.7616	76.7756	66060040	84398808	66060040	84398808	6609.18	12192.7	1908.96	5710.69	11275.9	1109.23	19815.9	36534.2	5743.89	17121.4	33784.2	3345.9	15512.9	28618.3	4480.66	13404	26466.6	2603.56	6703.42	12359	1943.07	5791.92	11428.7	1131.87	24421.9	45026.3	7079.02	21101.1	41637.1	4123.63	101234	186757	29239.8	87471.4	172715	16990.3	232229	428156	67314.5
Kerala	105.998	88.9769	93.9363	74.6626	71.7616	76.7756	23436808	28530448	23436808	28530448	2829.82	5088.7	857.255	2523.62	4787.5	576.727	8081.85	14526.4	2454.78	7206.84	13665.4	1653.34	6642.08	11944.1	2012.13	5923.36	11237.1	1353.68	2733.97	4914.08	830.415	2437.97	4622.79	559.299	9960.42	17903	3025.37	8882.01	16841.8	2037.64	43344.7	77944.3	13130.7	38654.6	73330.7	8833.81	94713.8	170240	28768.3
Madhya Pradesh	83.2787	88.9769	93.9363	71.739	71.7616	76.7756	80659536	104335640	80659536	104335640	6947.6	11504.8	3182.04	5821.46	10278.9	2221.3	21088.1	34927.2	9653.55	17668.9	31205.2	6736.44	16307.2	27003.7	7468.8	13664	24126.4	5213.77	7133.79	11815.3	3265.65	5977.11	10556.2	2278.84	25989.9	43045.7	11897.4	21775.8	38458.5	8302.27	106417	176220	48739.8	89168.1	157444	34023.9	247138	409323	113133
Maharashtra	90.4398	88.9769	93.9363	71.8098	71.7616	76.7756	91631392	117268384	91631392	117268384	8794.2	16286.6	2520.86	7538.24	14995.3	1408.6	26384.8	48904.4	7532.41	22611.2	45024.9	4190.4	20641.5	38227.6	5916.89	17693.5	35196.6	3306.22	8925.59	16543.6	2548.1	7649.05	15231.2	1417.55	32517.8	60271.8	9283.25	27867	55490.6	5164.42	134702	249465	38612.3	115464	229686	21575.7	309212	573126	88274.6
Manipur	109.937	88.9769	93.9363	60.904	71.7616	76.7756	3.35785e+06	4436950	3.35785e+06	4436950	436.202	771.252	140.361	393.553	729.943	100.859	1353.42	2392.32	436.214	1221.04	2264.06	313.621	1024.16	1810.85	329.535	924.027	1713.86	236.787	457.698	809.024	147.527	412.928	765.649	106.069	1668.03	2948.44	537.613	1504.87	2790.36	386.523	6682.32	11815.1	2150.17	6028.96	11182.3	1545.03	15861.3	28036.7	5112.17
Meghalaya	104.858	88.9769	93.9363	73.6133	71.7616	76.7756	5.39781e+06	7100907	5.39781e+06	7100907	650.088	1064.1	293.269	579.522	991.331	230.609	2006.15	3284.45	904.54	1788.23	3059.72	711.04	1525.87	2497.63	688.353	1360.24	2326.82	541.279	678.65	1111.08	305.992	604.931	1035.06	240.534	2472.46	4047.9	1114.79	2203.89	3770.92	876.316	9957.48	16299	4492.04	8876.62	15184.3	3532.26	23510.7	38491.5	10600.6
Mizoram	123.164	88.9769	93.9363	65.2256	71.7616	76.7756	1.04309e+06	1.35649e+06	1.04309e+06	1.35649e+06	152.644	266.616	48.8022	139.777	254.558	36.5874	466.149	814.153	149.057	426.868	777.346	111.767	358.349	625.908	114.567	328.141	597.601	85.8919	157.661	275.363	50.4148	144.375	262.914	37.8023	574.507	1003.4	183.706	526.094	958.041	137.748	2338.27	4084.13	747.568	2141.16	3899.42	560.459	5462.99	9541.38	1746.86
Nagaland	112.312	88.9769	93.9363	68.3886	71.7616	76.7756	2.03641e+06	2436697	2.03641e+06	2436697	268.617	451.525	107.704	242.765	425.85	84.1346	754.483	1267.67	303.045	681.85	1195.51	236.838	630.607	1060.02	252.835	569.915	999.742	197.502	255.182	428.746	102.501	230.616	404.34	80.109	929.864	1562.34	373.488	840.347	1473.41	291.89	4114.78	6916.7	1649.82	3718.77	6523.38	1288.77	8842.09	14856.3	3551.5
Orissa	99.0104	88.9769	93.9363	80.007	71.7616	76.7756	41579948	52332608	41579948	52332608	4522.13	7190.26	2253.32	3965.97	6598	1770.52	13358.4	21239.8	6656.61	11715.4	19490.1	5230.35	10614.2	16876.8	5288.93	9308.82	15486.6	4155.72	4518.95	7185.11	2251.83	3963.15	6593.22	1769.35	16463.5	26176.8	8203.89	14438.6	24020.4	6446.11	69266	110134	34514.4	60747.3	101062	27119.3	156551	248916	78011
Punjab	101.218	88.9769	93.9363	79.7447	71.7616	76.7756	29550600	37397320	29550600	37397320	3353.29	5787.57	1268.04	2965.89	5393.15	921.47	9920.27	17120.3	3752.61	8774.2	15953.4	2727.35	7862.3	13569.5	2973.37	6953.97	12644.7	2160.79	3364.07	5805.98	1272.29	2975.43	5410.29	924.617	12218.4	21086.1	4622.17	10806.8	19648.8	3359.41	51372	88665.3	19425.9	45437.1	82622.8	14116.5	116385	200860	44021.7
Rajasthan	77.4715	88.9769	93.9363	68.1591	71.7616	76.7756	85909440	111824232	85909440	111824232	6920.17	10931.9	3599.8	5712.77	9589.96	2584.3	21102.4	33345.4	10970.2	17418.5	29251.3	7871.76	16237.4	25650.2	8446.58	13404.5	22501.8	6063.94	7144.04	11288.9	3713.8	5896.73	9902.71	2664.74	26002.4	41088.1	13517.5	21463.2	36043.4	9699.73	106003	167454	55141.7	87508	146899	39586.1	247389	390919	128605
Sikkim	81.7454	88.9769	93.9363	66.9714	71.7616	76.7756	461407	529394	461407	529394	44.563	68.1534	24.7505	37.7508	60.6126	18.9991	133.478	204.181	74.103	113.075	181.597	56.8764	118.976	182.274	65.8576	100.76	162.117	50.4755	40.3491	61.6185	22.4737	34.1909	54.7998	17.2751	164.255	251.256	91.1935	139.148	223.465	69.9953	627.505	958.482	349.371	531.689	852.392	268.487	1396.8	2133.07	778.009
Tamil Nadu	82.0025	88.9769	93.9363	65.7697	71.7616	76.7756	72188944	91856056	72188944	91856056	6011.2	9871.79	2815.74	4997.97	8761.26	1955.24	17947.1	29472.3	8407.92	14920.8	26155.2	5837.88	14109.3	23170.8	6609.03	11731.1	20564.2	4589.28	6071.23	9970.03	2844.27	5047.48	8847.91	1974.87	22118.7	36322.9	10362.3	18389	32234.8	7194.84	92074.3	151207	43129.1	76554.6	134197	29948.6	210328	345395	98535.1
Tripura	113.333	88.9769	93.9363	74.4965	71.7616	76.7756	2362355	3.04297e+06	2362355	3.04297e+06	283.964	475.556	116.274	255.923	447.492	90.8475	858.712	1437.91	351.692	773.994	1353.13	274.866	665.725	1114.88	272.596	599.993	1049.09	212.993	288.644	483.301	118.228	260.186	454.827	92.419	1070.19	1792.24	438.23	964.491	1686.45	342.388	4352.74	7289.6	1782.28	3922.88	6859.38	1392.51	10237.7	17146	4191.82
Uttar Pradesh	92.4077	88.9769	93.9363	79.3628	71.7616	76.7756	213275600	275906368	213275600	275906368	21723.3	33937.6	11363	18833.6	30808.3	8883.47	65881.6	102959	34433.4	57116.7	93467.9	26912.2	50929	79568.3	26636.8	44154.9	72232.8	20824.2	22315.8	34872.9	11665	19346.5	31657.7	9117.1	81187.3	126878	42432.5	70386.2	115183	33164.1	332785	519896	174076	288516	471956	136090	772646	1.20744e+06	403857
Uttaranchal	80.9286	88.9769	93.9363	67.7001	71.7616	76.7756	6097499	7775376	6097499	7775376	545.391	851.316	289.299	461.115	758.469	217.924	1599.08	2496.48	847.828	1352.41	2224.78	638.876	1260.33	1967.75	668.182	1065.44	1753.04	503.127	555.317	866.586	294.709	469.731	772.314	222.213	1966.7	3070.52	1042.65	1663.3	2736.34	785.65	8366.31	13059.1	4437.92	7073.76	11635.1	3343.21	19011.6	29674.1	10085
West Bengal	96.9243	88.9769	93.9363	81.5939	71.7616	76.7756	95449800	119918448	95449800	119918448	10046.2	15401	5462.57	8823.36	14082.7	4409.3	29606.9	45384.2	16102.2	26002.4	41497.9	12997.5	23568.8	36131.1	12815.8	20699.9	33038.1	10344.7	9978.46	15294.9	5427.75	8763.59	13985.1	4381.37	36717.5	56290.1	19964.2	32247.6	51471	16114	154006	236097	83738.5	135260	215887	67591	350472	537329	190533
[truncated: 141 more columns]

[truncated: 7 more sheets: TRA -10%, ENE +10%, IND +10%, RES +10%, TRA +10%, NPS, CAS]
